# Supplementary material for: Structural basis for dual mechanism of Cas2/3 nuclease inhibition by anti-CRISPR protein AcrIF19
Source: Nat Commun. 2026 May 19;17:6595. doi: 10.1038/s41467-026-73156-3 (PMC13381967; doi:10.1038/s41467-026-73156-3)
Supplement: Supplementary file 4 — Source data [file 41467_2026_73156_MOESM4_ESM.xlsx]

## Sheet: Fig. 1c 
Cas2/3																Csy+AcrIF19																Cas2/3+AcrIF19
Chrom.1		Chrom.1		Chrom.1		Chrom.1		Chrom.1		Chrom.1		Chrom.1				Chrom.1		Chrom.1		Chrom.1		Chrom.1		Chrom.1		Chrom.1		Chrom.1				Chrom.1		Chrom.1		Chrom.1		Chrom.1		Chrom.1		Chrom.1		Chrom.1
UV 1_280		Cond		Conc B		Injection		Run Log		Fraction		UV 1_280_CUT_TEMP@100,BASEM				UV 1_280		Cond		Conc B		Injection		Run Log		Fraction		UV 1_280_CUT_TEMP@100,BASEM				UV 1_280		Cond		Conc B		Injection		Run Log		Fraction		UV 1_280_CUT_TEMP@100,BASEM
ml	mAU	ml	mS/cm	ml	%	ml	Injection	ml	Logbook	ml	Fraction	ml	mAU			ml	mAU	ml	mS/cm	ml	%	ml	Injection	ml	Logbook	ml	Fraction	ml	mAU			ml	mAU	ml	mS/cm	ml	%	ml	Injection	ml	Logbook	ml	Fraction	ml	mAU
-35.3657	7.92732	-35.3657	20.9039	-35.3657	0	-0.000423		-35.3657	Method Settings	6.99954	2	0	-0.083148			-33.8932	-0.309796	-33.8932	3.76238	-33.8932	0	-0.000305		-33.8932	Method Settings	6.99207	2	0	-0.04109			-8.25287	-0.006514	-8.25287	23.0461	-8.25287	0	-0.000326		-8.25287	Method Settings	6.99237	2	0	-0.11835
-35.3641	35.3985	-35.3641	21.1262	-35.3575	0			-35.3656	Equilibration	7.49929	3	0.001644	-0.083148			-33.8916	-2.3999	-33.8916	3.76238	-33.8853	0			-33.8931	Equilibration	7.49168	3	0.001587	-0.041043			-8.25205	-4.54412	-8.25122	22.9898	-8.24464	0			-8.25277	Equilibration	7.49243	3	0.000823	-0.118337
-35.3624	33.1976	-35.3624	21.1425	-35.3493	0			-0.002914	Sample Application	7.99974	4	0.003292	-0.083148			-33.89	-2.6642	-33.89	3.76243	-33.8773	0			-0.002872	Sample Application	7.99202	4	0.003178	-0.040995			-8.25122	-4.55944	-8.24958	22.9821	-8.23641	0			-0.002866	Sample Application	7.99221	4	0.001645	-0.118325
-35.3608	19.2783	-35.3608	21.2174	-35.341	0			6.99643	Elution	8.49932	5	0.004936	-0.083148			-33.8885	-2.96451	-33.8885	3.76387	-33.8694	0			6.98879	Elution	8.49238	5	0.004765	-0.040948			-8.2504	-4.57126	-8.24793	22.977	-8.22818	0			6.98932	Elution	8.49275	5	0.002468	-0.118312
-35.3591	-38.0229	-35.3591	21.5258	-35.3328	0					8.99951	6	0.006584	-0.083148			-33.8869	-5.46696	-33.8869	3.76608	-33.8615	0					8.99207	6	0.006351	-0.0409			-8.24958	-4.58064	-8.24629	22.8912	-8.21995	0					8.9922	6	0.003291	-0.1183
-35.3575	-38.0236	-35.3575	21.5262	-35.3246	0					9.50028	7	0.008228	-0.083148			-33.8853	-5.47038	-33.8853	3.76603	-33.8535	0					9.49242	7	0.007938	-0.040853			-8.24875	-4.58859	-8.24464	22.8914	-8.21172	0					9.49298	7	0.004113	-0.118287
-35.3558	-38.0243	-35.3558	21.5265	-35.3163	0					10.0001	8	0.009876	-0.083148			-33.8837	-5.47117	-33.8837	3.76606	-33.8456	0					9.99268	8	0.009529	-0.040805			-8.24793	-4.55595	-8.243	22.8915	-8.20349	0					9.99318	8	0.004936	-0.118275
-35.3542	-38.0256	-35.3542	21.5269	-35.3081	0					10.5004	9	0.01152	-0.083148			-33.8821	-5.47045	-33.8821	3.76611	-33.8376	0					10.4929	9	0.011116	-0.040758			-8.24711	-1.9721	-8.24135	22.8916	-8.19526	0					10.4933	9	0.005759	-0.118262
-35.3525	-38.0271	-35.3525	21.5276	-35.2999	0					10.9999	10	0.013168	-0.083148			-33.8805	-5.46598	-33.8805	3.7662	-33.8297	0					10.9927	10	0.012703	-0.04071			-8.24629	-0.447953	-8.2397	22.8918	-8.18703	0					10.9928	10	0.006581	-0.11825
-35.3509	-38.0284	-35.3509	21.529	-35.2916	0					11.5001	11	0.014812	-0.083148			-33.8789	-5.46275	-33.8789	3.76634	-33.8218	0					11.4931	11	0.014294	-0.040663			-8.24546	-0.447905	-8.23806	22.892	-8.1788	0					11.4928	11	0.007404	-0.118237
-35.3493	-38.0295	-35.3493	21.5312	-35.2834	0					12.0008	12	0.01646	-0.083148			-33.8773	-5.45626	-33.8773	3.76654	-33.8138	0					11.9928	12	0.015881	-0.040615			-8.24464	-0.448818	-8.23641	22.8923	-8.17057	0					11.9937	12	0.008227	-0.118225
-35.3476	-38.0305	-35.3476	21.5345	-35.2752	0					12.5003	13	0.018105	-0.083148			-33.8758	-5.44803	-33.8758	3.76683	-33.8059	0					12.493	13	0.017467	-0.040568			-8.24382	-0.449703	-8.23477	22.8923	-8.16234	0					12.4936	13	0.009049	-0.118213
-35.346	-38.0309	-35.346	21.5393	-35.2669	0					13.0006	14	0.019753	-0.083148			-33.8742	-5.43637	-33.8742	3.76723	-33.7979	0					12.993	14	0.019054	-0.04052			-8.243	-0.450231	-8.23312	22.8918	-8.15411	0					12.9932	14	0.009872	-0.118202
-35.3443	-38.0306	-35.3443	21.5456	-35.2587	0					13.5008	15	0.021397	-0.083148			-33.8726	-5.42135	-33.8726	3.7678	-33.79	0					13.4933	15	0.020645	-0.040473			-8.24217	-0.45048	-8.23148	22.8905	-8.14588	0					13.494	15	0.010695	-0.11819
-35.3427	-29.7643	-35.3427	21.5536	-35.2505	0					14.001	16	0.023045	-0.083148			-33.871	-5.40596	-33.871	3.76845	-33.782	0					13.9934	16	0.022232	-0.040425			-8.24135	-0.450134	-8.22983	22.8885	-8.13765	0					13.9937	16	0.011518	-0.118178
-35.341	0.000651	-35.341	21.5633	-35.2422	0					14.501	17	0.024689	-0.083148			-33.8694	-1.36767	-33.8694	3.76927	-33.7741	0					14.4933	17	0.023819	-0.040377			-8.24053	-0.449512	-8.22819	22.8859	-8.12942	0					14.494	17	0.012341	-0.118167
-35.3394	0.001687	-35.3394	21.5747	-35.234	0					15.0011	18	0.026337	-0.083148			-33.8678	0.023219	-33.8678	3.7704	-33.7662	0					14.9937	18	0.02541	-0.04033			-8.2397	-0.448964	-8.22654	22.8822	-8.12119	0					14.9938	18	0.013164	-0.118155
-35.3377	0.002784	-35.3377	21.5873	-35.2258	0					15.5012	19	0.027981	-0.083148			-33.8662	0.036949	-33.8662	3.77203	-33.7582	0					15.4937	19	0.026997	-0.040282			-8.23888	-0.448471	-8.2249	22.8775	-8.11297	0					15.4942	19	0.013986	-0.118143
-35.3361	0.003907	-35.3361	21.6008	-35.2176	0					16.0013	20	0.029629	-0.083148			-33.8646	0.051783	-33.8646	3.77475	-33.7503	0					15.9939	20	0.028584	-0.040234			-8.23806	-0.447732	-8.22325	22.8719	-8.10473	0					15.9945	20	0.014809	-0.118132
-35.3344	0.005294	-35.3344	21.6152	-35.2093	0					16.5017	21	0.031273	-0.083148			-33.8631	0.067115	-33.8631	3.77947	-33.7423	0					16.4936	21	0.03017	-0.040187			-8.23724	-0.446579	-8.22161	22.8659	-8.09651	0					16.4946	21	0.015632	-0.11812
-35.3328	0.00671	-35.3328	21.6305	-35.2011	0					17.0015	22	0.032921	-0.083148			-33.8615	0.082085	-33.8615	3.78447	-33.7344	0					16.9938	22	0.031761	-0.040139			-8.23641	-0.44538	-8.21996	22.8588	-8.08827	0					16.9945	22	0.016454	-0.118108
-35.3312	0.007867	-35.3312	21.648	-35.1929	0					17.5014	23	0.034565	-0.083148			-33.8599	0.096467	-33.8599	3.7877	-33.7265	0					17.4939	23	0.033348	-0.040092			-8.23559	-0.444183	-8.21831	22.8508	-8.08005	0					17.4949	23	0.017277	-0.118095
-35.3295	0.00879	-35.3295	21.6721	-35.1846	0					18.0019	24	0.036213	-0.084607			-33.8583	0.111917	-33.8583	3.78997	-33.7185	0					17.994	24	0.034935	-0.040045			-8.23477	-0.442787	-8.21667	22.8426	-8.07182	0					17.9948	24	0.0181	-0.118082
-35.3279	0.009468	-35.3279	21.7077	-35.1764	0					18.5021	25	0.037857	-0.084607			-33.8567	0.129325	-33.8567	3.79168	-33.7106	0					18.4941	25	0.036526	-0.039998			-8.23395	-0.440552	-8.21502	22.8343	-8.06359	0					18.4949	25	0.018922	-0.118069
-35.3262	0.009942	-35.3262	21.7421	-35.1682	0					19.002	26	0.039505	-0.084047			-33.8551	0.148833	-33.8551	3.79302	-33.7026	0					18.9943	26	0.038113	-0.039951			-8.23312	-0.437454	-8.21338	22.8259	-8.05536	0					18.995	26	0.019745	-0.118055
-35.3246	0.008179	-35.3246	21.7673	-35.1599	0					19.5019	27	0.041149	-0.084241			-33.8535	0.173345	-33.8535	3.79419	-33.6947	0					19.4943	27	0.0397	-0.039904			-8.2323	-0.434489	-8.21173	22.8178	-8.04713	0					19.4948	27	0.020568	-0.118042
-35.3229	0.006197	-35.3229	21.7859	-35.1517	0					20.0019	28	0.042797	-0.083148			-33.8519	0.201793	-33.8519	3.79528	-33.6868	0					19.9946	28	0.041286	-0.039857			-8.23148	-0.431733	-8.21009	22.8097	-8.0389	0					19.9952	28	0.02139	-0.118029
-35.3213	0.001223	-35.3213	21.8	-35.1435	0					20.5023	29	0.044441	-0.083148			-33.8503	0.230348	-33.8503	3.79645	-33.6788	0					20.4949	29	0.042877	-0.03981			-8.23066	-0.428847	-8.20844	22.8014	-8.03067	0					20.4957	29	0.022213	-0.118016
-35.3196	-0.005639	-35.3196	21.8111	-35.1352	0					21.0026	30	0.046085	-0.083148			-33.8488	0.263329	-33.8488	3.79778	-33.6709	0					20.9951	30	0.044464	-0.039763			-8.22983	-0.296517	-8.2068	22.7929	-8.02244	0					20.9952	30	0.023036	-0.118002
-35.318	-0.007965	-35.318	21.8204	-35.127	0					21.5029	31	0.047733	-0.083148			-33.8472	0.297674	-33.8472	3.79934	-33.6629	0					21.4954	31	0.046051	-0.039717			-8.22901	0.004568	-8.20515	22.7843	-8.01421	0					21.0485	Waste	0.023858	-0.117989
-35.3163	0.007542	-35.3163	21.8288	-35.1188	0					22.0012	Waste	0.049377	-0.083148			-33.8456	0.334304	-33.8456	3.8013	-33.655	0					21.9955	32	0.047642	-0.03967			-8.22819	0.008332	-8.20351	22.7758	-8.00598	0							0.024681	-0.117976
-35.3147	0.023025	-35.3147	21.8363	-35.1106	0							0.051025	-0.083148			-33.844	0.371893	-33.844	3.80379	-33.647	0					22.326	Waste	0.049229	-0.039621			-8.22736	0.012377	-8.20186	22.7676	-7.99775	0							0.025504	-0.117965
-35.313	0.023277	-35.313	21.8433	-35.1023	0							0.05267	-0.083148			-33.8424	0.412635	-33.8424	3.80692	-33.6391	0					23.0135	Waste	0.050816	-0.039573			-8.22654	0.015726	-8.20021	22.7593	-7.98952	0							0.026326	-0.117954
-35.3114	0.01729	-35.3114	21.8496	-35.0941	0							0.054317	-0.083148			-33.8408	0.440009	-33.8408	3.81065	-33.6312	0							0.052402	-0.039525			-8.22572	0.01696	-8.19857	22.7506	-7.98129	0							0.027149	-0.117942
-35.3098	0.016463	-35.3098	21.8555	-35.0859	0							0.055962	-0.083148			-33.8392	0.461933	-33.8392	3.81451	-33.6232	0							0.053993	-0.039477			-8.2249	0.017361	-8.19692	22.741	-7.97306	0							0.027972	-0.117931
-35.3081	0.025351	-35.3081	21.8608	-35.0776	0							0.05761	-0.083148			-33.8376	0.480252	-33.8376	3.81874	-33.6153	0							0.05558	-0.039429			-8.22407	0.017612	-8.19528	22.7307	-7.96483	0							0.028794	-0.11792
-35.3065	0.034855	-35.3065	21.8657	-35.0694	0							0.059254	-0.083148			-33.8361	0.493772	-33.8361	3.82347	-33.6073	0							0.057167	-0.039381			-8.22325	0.017752	-8.19363	22.7199	-7.9566	0							0.029617	-0.117909
-35.3048	0.06284	-35.3048	21.8702	-35.0612	0							0.060902	-0.083148			-33.8345	0.653638	-33.8345	3.82875	-33.5994	0							0.058758	-0.039333			-8.22243	0.020615	-8.19199	22.7087	-7.94837	0							0.03044	-0.117898
-35.3032	0.093072	-35.3032	21.8745	-35.0529	0							0.062546	-0.083148			-33.8329	1.1772	-33.8329	3.83472	-33.5915	0							0.060345	-0.039285			-8.22161	0.032006	-8.19034	22.6971	-7.94014	0							0.031262	-0.117887
-35.3015	0.129556	-35.3015	21.8785	-35.0447	0							0.064194	-0.083148			-33.8313	1.81574	-33.8313	3.84121	-33.5835	0							0.061932	-0.039237			-8.22078	0.044415	-8.1887	22.6853	-7.93191	0							0.032085	-0.117875
-35.2999	0.170464	-35.2999	21.8823	-35.0365	0							0.065838	-0.083148			-33.8297	2.81653	-33.8297	3.84796	-33.5756	0							0.063522	-0.039189			-8.21996	0.057307	-8.18705	22.674	-7.92368	0							0.032908	-0.117864
-35.2982	0.2116	-35.2982	21.8858	-35.0282	0							0.067486	-0.083148			-33.8281	4.04416	-33.8281	3.85422	-33.5676	0							0.065109	-0.039138			-8.21914	0.070335	-8.18541	22.6641	-7.91545	0							0.033731	-0.117851
-35.2966	0.25179	-35.2966	21.889	-35.02	0							0.06913	-0.083148			-33.8265	5.37347	-33.8265	3.85986	-33.5597	0							0.066696	-0.039088			-8.21831	0.085691	-8.18376	22.6565	-7.90722	0							0.034554	-0.117839
-35.2949	0.291851	-35.2949	21.8917	-35.0118	0							0.070778	-0.083148			-33.8249	6.84084	-33.8249	3.86482	-33.5517	0							0.068283	-0.039038			-8.21749	0.110703	-8.18212	22.6504	-7.89899	0							0.035377	-0.117826
-35.2933	0.323596	-35.2933	21.8945	-35.0035	0							0.072422	-0.083148			-33.8234	8.39427	-33.8234	3.86923	-33.5438	0							0.069874	-0.038988			-8.21667	0.137819	-8.18047	22.6455	-7.89077	0							0.036199	-0.11782
-35.2916	0.352131	-35.2916	21.9093	-34.9953	0							0.07407	-0.083148			-33.8218	10.0545	-33.8218	3.87349	-33.5359	0							0.071461	-0.038938			-8.21585	0.164734	-8.17882	22.6415	-7.88253	0							0.037022	-0.118448
-35.29	0.377803	-35.29	21.922	-34.9871	0							0.075714	-0.083148			-33.8202	11.8313	-33.8202	3.87804	-33.5279	0							0.073048	-0.038888			-8.21502	0.191436	-8.17718	22.6385	-7.8743	0							0.037845	-0.118801
-35.2884	0.400165	-35.2884	21.9061	-34.9789	0							0.077362	-0.083148			-33.8186	13.6249	-33.8186	3.88321	-33.52	0							0.074638	-0.038837			-8.2142	0.215396	-8.17553	22.6366	-7.86608	0							0.038667	-0.119091
-35.2867	0.421012	-35.2867	17.02	-34.9706	0							0.079006	-0.083148			-33.817	15.4729	-33.817	3.88904	-33.512	0							0.076225	-0.038787			-8.21338	0.223655	-8.17389	22.6358	-7.85785	0							0.03949	-0.118748
-35.2851	0.438508	-35.2851	11.3638	-34.9624	0							0.080654	-0.083148			-33.8154	17.3523	-33.8154	3.89531	-33.5041	0							0.077812	-0.038737			-8.21256	0.230181	-8.17224	22.6355	-7.84962	0							0.040313	-0.11835
-35.2834	0.456337	-35.2834	12.1249	-34.9542	0							0.082298	-0.083148			-33.8138	19.2602	-33.8138	3.90164	-33.4962	0							0.079399	-0.038687			-8.21173	0.236467	-8.1706	22.6349	-7.84139	0							0.041135	-0.118149
-35.2818	0.470122	-35.2818	15.3728	-34.9459	0							0.083946	-0.083148			-33.8122	21.2469	-33.8122	3.90748	-33.4882	0							0.08099	-0.038641			-8.21091	0.242261	-8.16895	22.633	-7.83316	0							0.041958	-0.117999
-35.2801	0.483073	-35.2801	17.8447	-34.9377	0							0.08559	-0.083148			-33.8107	23.2213	-33.8107	3.91229	-33.4803	0							0.082577	-0.038596			-8.21009	0.243764	-8.16731	22.6297	-7.82493	0							0.042781	-0.117824
-35.2785	0.49629	-35.2785	19.5374	-34.9295	0							0.087234	-0.083148			-33.8091	25.2799	-33.8091	3.91645	-33.4723	0							0.084164	-0.03855			-8.20927	0.235498	-8.16566	22.6248	-7.8167	0							0.043603	-0.117699
-35.2768	0.505221	-35.2768	20.7162	-34.9212	0							0.088882	-0.083148			-33.8075	27.3584	-33.8075	3.9202	-33.4644	0							0.085754	-0.038505			-8.20844	0.22715	-8.16402	22.6187	-7.80847	0							0.044426	-0.117687
-35.2752	0.499867	-35.2752	21.5511	-34.913	0							0.090527	-0.083148			-33.8059	29.4692	-33.8059	3.92417	-33.4565	0							0.087341	-0.038459			-8.20762	0.218635	-8.16237	22.6115	-7.80024	0							0.045249	-0.117675
-35.2735	0.48487	-35.2735	22.1512	-34.9048	0							0.092175	-0.083148			-33.8043	31.6349	-33.8043	3.93743	-33.4485	0							0.088928	-0.038413			-8.2068	0.210187	-8.16072	22.6034	-7.79201	0							0.046071	-0.117662
-35.2719	0.477741	-35.2719	22.5863	-34.8965	0							0.093819	-0.083148			-33.8027	33.799	-33.8027	4.01584	-33.4406	0							0.090515	-0.038368			-8.20597	0.2021	-8.15908	22.5949	-7.78378	0							0.046894	-0.11765
-35.2702	0.479129	-35.2702	22.9008	-34.8883	0							0.095467	-0.083148			-33.8011	36.0249	-33.8011	4.23599	-33.4326	0							0.092106	-0.038322			-8.20515	0.194385	-8.15743	22.586	-7.77555	0							0.047717	-0.117638
-35.2686	0.478029	-35.2686	23.1237	-34.8801	0							0.097111	-0.083148			-33.7995	38.2712	-33.7995	4.57375	-33.4247	0							0.093693	-0.038276			-8.20433	0.18729	-8.15579	22.5768	-7.76732	0							0.048539	-0.117626
-35.267	0.467439	-35.267	23.2773	-34.8718	0							0.098759	-0.083148			-33.7979	40.476	-33.7979	4.9627	-33.4168	0							0.09528	-0.038231			-8.20351	0.180327	-8.15414	22.5674	-7.75909	0							0.049362	-0.117613
-35.2653	0.450326	-35.2653	23.3803	-34.8636	0							0.100403	-0.083148			-33.7964	42.7267	-33.7964	5.37777	-33.4088	0							0.09687	-0.038182			-8.20268	0.173908	-8.1525	22.558	-7.75086	0							0.050185	-0.1176
-35.2637	0.420386	-35.2637	23.4466	-34.8554	0							0.102051	-0.083148			-33.7948	45.0199	-33.7948	5.82295	-33.4009	0							0.098457	-0.038133			-8.20186	0.170233	-8.15085	22.5485	-7.74263	0							0.051007	-0.117586
-35.262	0.379221	-35.262	23.4874	-34.8472	0							0.103695	-0.083148			-33.7932	47.2266	-33.7932	6.31844	-33.3929	0							0.100044	-0.038084			-8.20104	0.166837	-8.14921	22.5392	-7.7344	0							0.05183	-0.117573
-35.2604	0.332336	-35.2604	23.5108	-34.8389	0							0.105343	-0.083148			-33.7916	49.1402	-33.7916	6.86363	-33.385	0							0.101631	-0.038035			-8.20021	0.162942	-8.14756	22.5301	-7.72617	0							0.052653	-0.117559
-35.2587	0.27927	-35.2587	23.5221	-34.8307	0							0.106987	-0.083148			-33.79	50.8342	-33.79	7.40762	-33.377	0							0.103222	-0.037986			-8.19939	0.158515	-8.14592	22.521	-7.71794	0							0.053475	-0.117546
-35.2571	0.223276	-35.2571	23.5253	-34.8225	0							0.108635	-0.083148			-33.7884	52.3158	-33.7884	7.91584	-33.3691	0							0.104809	-0.037937			-8.19857	0.154409	-8.14427	22.5119	-7.70971	0							0.054298	-0.117532
-35.2554	0.167136	-35.2554	23.5235	-34.8142	0							0.110279	-0.083148			-33.7868	53.446	-33.7868	8.39402	-33.3612	0							0.106396	-0.037888			-8.19775	0.151787	-8.14263	22.503	-7.70148	0							0.055121	-0.117519
-35.2538	0.110393	-35.2538	23.5189	-34.806	0							0.111927	-0.083148			-33.7852	54.52	-33.7852	8.84255	-33.3532	0							0.107986	-0.037839			-8.19692	0.149458	-8.14098	22.4942	-7.69325	0							0.055943	-0.117506
-35.2521	0.057096	-35.2521	23.5126	-34.7978	0							0.113571	-0.083148			-33.7837	55.4546	-33.7837	9.26639	-33.3453	0							0.109573	-0.03779			-8.1961	0.146656	-8.13934	22.4855	-7.68502	0							0.056767	-0.117492
-35.2505	0.009094	-35.2505	23.5053	-34.7895	0							0.115219	-0.083148			-33.7821	56.2835	-33.7821	9.66547	-33.3373	0							0.11116	-0.037741			-8.19528	0.143632	-8.13769	22.477	-7.6768	0							0.05759	-0.117479
-35.2489	-0.037344	-35.2489	23.4977	-34.7813	0							0.116863	-0.083148			-33.7805	57.0581	-33.7805	10.0434	-33.3294	0							0.112747	-0.0377			-8.19446	0.140661	-8.13604	22.4685	-7.66857	0							0.058412	-0.117466
-35.2472	-0.08048	-35.2472	23.4904	-34.7731	0							0.118511	-0.083148			-33.7789	57.6724	-33.7789	10.403	-33.3215	0							0.114338	-0.037659			-8.19363	0.138508	-8.1344	22.46	-7.66034	0							0.059235	-0.117454
-35.2456	-0.121593	-35.2456	23.4834	-34.7648	0							0.120155	-0.083148			-33.7773	58.2905	-33.7773	10.7457	-33.3135	0							0.115925	-0.037618			-8.19281	0.136325	-8.13275	22.4516	-7.65211	0							0.060058	-0.117442
-35.2439	-0.160713	-35.2439	23.4765	-34.7566	0							0.121803	-0.083148			-33.7757	58.8498	-33.7757	11.0706	-33.3056	0							0.117512	-0.037577			-8.19199	0.133076	-8.13111	22.4432	-7.64388	0							0.06088	-0.11743
-35.2423	-0.196442	-35.2423	23.4697	-34.7484	0							0.123447	-0.083148			-33.7741	59.3806	-33.7741	11.3761	-33.2976	0							0.119102	-0.037535			-8.19116	0.129392	-8.12946	22.4345	-7.63565	0							0.061703	-0.117418
-35.2406	-0.227894	-35.2406	23.4629	-34.7401	0							0.125095	-0.083148			-33.7725	59.893	-33.7725	11.6633	-33.2897	0							0.120689	-0.037494			-8.19034	0.126248	-8.12782	22.4258	-7.62742	0							0.062526	-0.117406
-35.239	-0.253931	-35.239	23.456	-34.7319	0							0.12674	-0.083148			-33.7709	60.3264	-33.7709	11.9365	-33.2818	0							0.122276	-0.037453			-8.18952	0.123932	-8.12617	22.4171	-7.61919	0							0.063348	-0.117394
-35.2373	-0.278078	-35.2373	23.4485	-34.7237	0							0.128387	-0.083148			-33.7694	60.758	-33.7694	12.1996	-33.2738	0							0.123863	-0.037412			-8.1887	0.12166	-8.12453	22.4084	-7.61096	0							0.064171	-0.117382
-35.2357	-0.299928	-35.2357	23.4405	-34.7155	0							0.130032	-0.083148			-33.7678	61.1231	-33.7678	12.4558	-33.2659	0							0.125454	-0.037371			-8.18787	0.119068	-8.12288	22.3997	-7.60273	0							0.064994	-0.11737
-35.234	-0.31981	-35.234	23.4318	-34.7072	0							0.131676	-0.083148			-33.7662	61.462	-33.7662	12.7076	-33.2579	0							0.127041	-0.037329			-8.18705	0.116371	-8.12124	22.3912	-7.5945	0							0.065816	-0.117358
-35.2324	-0.336983	-35.2324	23.4223	-34.699	0							0.133324	-0.083148			-33.7646	61.774	-33.7646	12.9545	-33.25	0							0.128628	-0.037275			-8.18623	0.114625	-8.11959	22.3826	-7.58627	0							0.066639	-0.117345
-35.2307	-0.351105	-35.2307	23.4119	-34.6908	0							0.134968	-0.083148			-33.763	62.0381	-33.763	13.1979	-33.242	0							0.130219	-0.037221			-8.18541	0.11379	-8.11795	22.374	-7.57804	0							0.067462	-0.117332
-35.2291	-0.364195	-35.2291	23.4005	-34.6825	0							0.136616	-0.083148			-33.7614	62.2879	-33.7614	13.4382	-33.2341	0							0.131805	-0.037167			-8.18458	0.114546	-8.1163	22.3654	-7.56981	0							0.068284	-0.117319
-35.2275	-0.374321	-35.2275	23.3883	-34.6743	0							0.13826	-0.083148			-33.7598	62.4996	-33.7598	13.6751	-33.2262	0							0.133392	-0.037112			-8.18376	0.116997	-8.11465	22.3569	-7.56158	0							0.069107	-0.117306
-35.2258	-0.381057	-35.2258	23.3751	-34.6661	0							0.139908	-0.083148			-33.7582	62.6861	-33.7582	13.9106	-33.2182	0							0.134979	-0.037058			-8.18294	0.119884	-8.11301	22.3484	-7.55335	0							0.06993	-0.117293
-35.2242	-0.384167	-35.2242	23.361	-34.6578	0							0.141552	-0.083148			-33.7567	62.8664	-33.7567	14.1425	-33.2103	0							0.13657	-0.037004			-8.18212	0.122312	-8.11136	22.3399	-7.54512	0							0.070752	-0.11728
-35.2225	-0.381953	-35.2225	23.3461	-34.6496	0							0.1432	-0.083148			-33.7551	63.0309	-33.7551	14.3723	-33.2023	0							0.138157	-0.03695			-8.18129	0.124362	-8.10972	22.3314	-7.53689	0							0.071575	-0.117267
-35.2209	-0.369374	-35.2209	23.3302	-34.6414	0							0.144844	-0.083148			-33.7535	63.1888	-33.7535	14.5989	-33.1944	0							0.139744	-0.036895			-8.18047	0.120912	-8.10807	22.3229	-7.52866	0							0.072398	-0.117254
-35.2192	-0.350672	-35.2192	23.3134	-34.6331	0							0.146492	-0.083148			-33.7519	63.3386	-33.7519	14.823	-33.1865	0							0.141335	-0.036841			-8.17965	0.111452	-8.10643	22.3146	-7.52043	0							0.07322	-0.117242
-35.2176	-0.315086	-35.2176	23.2956	-34.6249	0							0.148136	-0.083148			-33.7503	63.4762	-33.7503	15.0434	-33.1785	0							0.142921	-0.036787			-8.17882	0.104392	-8.10478	22.3061	-7.5122	0							0.074043	-0.117229
-35.2159	-0.269998	-35.2159	23.2771	-34.6167	0							0.149784	-0.083148			-33.7487	63.6151	-33.7487	15.2603	-33.1706	0							0.144508	-0.036742			-8.178	0.103673	-8.10314	22.2977	-7.50397	0							0.074866	-0.117218
-35.2143	-0.211717	-35.2143	23.258	-34.6084	0							0.151428	-0.083148			-33.7471	63.7412	-33.7471	15.4736	-33.1626	0							0.146095	-0.036697			-8.17718	0.106336	-8.10149	22.2892	-7.49574	0							0.075688	-0.117207
-35.2126	-0.13505	-35.2126	23.2383	-34.6002	0							0.153076	-0.083148			-33.7455	63.8672	-33.7455	15.6816	-33.1547	0							0.147686	-0.036652			-8.17636	0.104008	-8.09985	22.2805	-7.48751	0							0.076511	-0.117196
-35.211	-0.052053	-35.211	23.218	-34.592	0							0.15472	-0.083148			-33.744	63.9824	-33.744	15.8821	-33.1467	0							0.149273	-0.036607			-8.17553	0.094171	-8.0982	22.2718	-7.47928	0							0.077334	-0.117185
-35.2093	0.051935	-35.2093	23.1971	-34.5838	0							0.156368	-0.083148			-33.7424	64.0909	-33.7424	16.0801	-33.1388	0							0.15086	-0.036561			-8.17471	0.081396	-8.09655	22.2631	-7.47105	0							0.078156	-0.117174
-35.2077	0.161354	-35.2077	23.1759	-34.5755	0							0.158012	-0.083148			-33.7408	64.204	-33.7408	16.2763	-33.1309	0							0.152451	-0.036516			-8.17389	0.065489	-8.09491	22.2547	-7.46282	0							0.078979	-0.117163
-35.2061	0.281708	-35.2061	23.1543	-34.5673	0							0.15966	-0.083148			-33.7392	64.3018	-33.7392	16.4675	-33.1229	0							0.154037	-0.036471			-8.17306	0.047661	-8.09326	22.2466	-7.4546	0							0.079803	-0.117153
-35.2044	0.412119	-35.2044	23.1321	-34.5591	0							0.161304	-0.083148			-33.7376	64.4076	-33.7376	16.6533	-33.115	0							0.155624	-0.036426			-8.17224	0.036869	-8.09162	22.2376	-7.44637	0							0.080625	-0.117142
-35.2028	0.548432	-35.2028	23.1093	-34.5508	0							0.162952	-0.083148			-33.736	64.5059	-33.736	16.8344	-33.107	0							0.157211	-0.036381			-8.17142	0.038029	-8.08997	22.2286	-7.43814	0							0.081448	-0.117131
-35.2011	0.698934	-35.2011	23.0864	-34.5426	0							0.164597	-0.083148			-33.7344	64.6048	-33.7344	17.0106	-33.0991	0							0.158802	-0.036336			-8.1706	0.039111	-8.08833	22.2194	-7.42991	0							0.082271	-0.11712
-35.1995	0.848746	-35.1995	23.063	-34.5344	0							0.166245	-0.083148			-33.7328	64.7044	-33.7328	17.1813	-33.0912	0							0.160389	-0.036289			-8.16977	0.037423	-8.08668	22.2101	-7.42168	0							0.083093	-0.117106
-35.1978	1.0063	-35.1978	23.0395	-34.5261	0							0.167889	-0.083148			-33.7313	64.8002	-33.7312	17.3467	-33.0832	0							0.161976	-0.036243			-8.16895	0.036004	-8.08504	22.2005	-7.41345	0							0.083916	-0.117091
-35.1962	1.16739	-35.1962	23.0156	-34.5179	0							0.169537	-0.083148			-33.7297	64.8993	-33.7297	17.5068	-33.0753	0							0.163567	-0.036196			-8.16813	0.03994	-8.08339	22.1907	-7.40522	0							0.084739	-0.117077
-35.1945	1.33044	-35.1945	22.9917	-34.5097	0							0.171181	-0.083148			-33.7281	64.9949	-33.7281	17.6614	-33.0673	0							0.165154	-0.03615			-8.16731	0.051905	-8.08174	22.1809	-7.39699	0							0.085561	-0.117063
-35.1929	1.49803	-35.1929	22.9677	-34.5014	0							0.172825	-0.083148			-33.7265	65.0921	-33.7265	17.8104	-33.0594	0							0.16674	-0.036103			-8.16648	0.064315	-8.0801	22.1707	-7.38876	0							0.086384	-0.117048
-35.1912	1.66481	-35.1912	22.9437	-34.4932	0							0.174473	-0.083148			-33.7249	65.1905	-33.7249	17.9542	-33.0515	0							0.168327	-0.036057			-8.16566	0.077462	-8.07845	22.1604	-7.38053	0							0.087207	-0.117034
-35.1896	1.83766	-35.1896	22.9196	-34.485	0							0.176117	-0.083148			-33.7233	65.2863	-33.7233	18.0919	-33.0435	0							0.169918	-0.03601			-8.16484	0.090585	-8.07681	22.1501	-7.3723	0							0.088029	-0.11702
-35.188	2.01069	-35.188	22.8969	-34.4767	0							0.177765	-0.083148			-33.7217	65.382	-33.7217	18.2238	-33.0356	0							0.171505	-0.035963			-8.16402	0.103284	-8.07516	22.1396	-7.36407	0							0.088852	-0.117005
-35.1863	2.18655	-35.1863	22.8744	-34.4685	0							0.179409	-0.083148			-33.7201	65.4762	-33.7201	18.3502	-33.0276	0							0.173092	-0.035917			-8.16319	0.11576	-8.07352	22.1293	-7.35584	0							0.089675	-0.116991
-35.1847	2.34676	-35.1847	22.8541	-34.4603	0							0.181057	-0.083148			-33.7185	65.5691	-33.7185	18.4715	-33.0197	0							0.174683	-0.03587			-8.16237	0.128862	-8.07187	22.1188	-7.34761	0							0.090497	-0.116977
-35.183	2.52544	-35.183	22.8319	-34.4521	0							0.182701	-0.083148			-33.717	65.6627	-33.717	18.5878	-33.0117	0							0.17627	-0.035822			-8.16155	0.142323	-8.07023	22.1084	-7.33938	0							0.09132	-0.116965
-35.1814	2.72512	-35.1814	22.8088	-34.4438	0							0.184349	-0.083148			-33.7154	65.7512	-33.7154	18.6981	-33.0038	0							0.177856	-0.035774			-8.16072	0.155438	-8.06858	22.098	-7.33115	0							0.092143	-0.116953
-35.1797	2.91575	-35.1797	22.7856	-34.4356	0							0.185993	-0.083148			-33.7138	65.84	-33.7138	18.8036	-32.9959	0							0.179443	-0.035726			-8.1599	0.165815	-8.06694	22.0876	-7.32292	0							0.092965	-0.116941
-35.1781	3.12293	-35.1781	22.7624	-34.4274	0							0.187641	-0.083148			-33.7122	65.9267	-33.7122	18.9042	-32.9879	0							0.181034	-0.035679			-8.15908	0.175858	-8.06529	22.0772	-7.31469	0							0.093788	-0.116929
-35.1764	3.32017	-35.1764	22.7392	-34.4191	0							0.189285	-0.083148			-33.7106	66.0129	-33.7106	18.9998	-32.98	0							0.182621	-0.035631			-8.15826	0.18539	-8.06365	22.0668	-7.30646	0							0.094611	-0.116917
-35.1748	3.51602	-35.1748	22.7162	-34.4109	0							0.190933	-0.083148			-33.709	66.0994	-33.709	19.0904	-32.972	0							0.184208	-0.035583			-8.15743	0.194767	-8.062	22.0564	-7.29823	0							0.095433	-0.116905
-35.1731	3.71353	-35.1731	22.6934	-34.4027	0							0.192577	-0.083148			-33.7074	66.1786	-33.7074	19.1762	-32.9641	0							0.185799	-0.035535			-8.15661	0.203621	-8.06035	22.0461	-7.29	0							0.096256	-0.116893
-35.1715	3.89165	-35.1715	22.6711	-34.3944	0							0.194225	-0.083148			-33.7058	66.2577	-33.7058	19.2575	-32.9562	0							0.187386	-0.035487			-8.15579	0.21091	-8.05871	22.036	-7.28177	0							0.097079	-0.116881
-35.1698	4.06902	-35.1698	22.6489	-34.3862	0							0.195869	-0.083148			-33.7043	66.3308	-33.7043	19.3346	-32.9482	0							0.188972	-0.035439			-8.15497	0.21988	-8.05706	22.0258	-7.27354	0							0.097901	-0.116869
-35.1682	4.22738	-35.1682	22.627	-34.378	0							0.197517	-0.083148			-33.7027	66.4041	-33.7027	19.4073	-32.9403	0							0.190563	-0.035391			-8.15414	0.232254	-8.05542	22.0155	-7.26531	0							0.098724	-0.116857
-35.1666	4.37847	-35.1666	22.6055	-34.3697	0							0.199162	-0.083148			-33.7011	66.475	-33.7011	19.4759	-32.9323	0							0.19215	-0.035342			-8.15332	0.244689	-8.05377	22.0053	-7.25708	0							0.099547	-0.116845
-35.1649	4.52113	-35.1649	22.5844	-34.3615	0							0.200809	-0.083148			-33.6995	66.5434	-33.6995	19.5404	-32.9244	0							0.193737	-0.035293			-8.1525	0.25697	-8.05213	21.9952	-7.24885	0							0.100369	-0.116832
-35.1633	4.65059	-35.1633	22.5637	-34.3533	0							0.202454	-0.083148			-33.6979	66.6128	-33.6979	19.601	-32.9165	0							0.195324	-0.035244			-8.15167	0.268056	-8.05048	21.9851	-7.24062	0							0.101192	-0.11682
-35.1616	4.77043	-35.1616	22.5434	-34.3451	0							0.204102	-0.083148			-33.6963	66.6751	-33.6963	19.6575	-32.9085	0							0.196915	-0.035194			-8.15085	0.276169	-8.04884	21.975	-7.2324	0							0.102015	-0.116807
-35.16	4.875	-35.16	22.5235	-34.3368	0							0.205746	-0.083148			-33.6947	66.7381	-33.6947	19.7104	-32.9006	0							0.198502	-0.035145			-8.15003	0.282239	-8.04719	21.965	-7.22417	0							0.102838	-0.116795
-35.1583	4.96488	-35.1583	22.5039	-34.3286	0							0.207394	-0.083148			-33.6931	66.7976	-33.6931	19.76	-32.8926	0							0.200089	-0.035096			-8.14921	0.288305	-8.04555	21.955	-7.21594	0							0.103661	-0.116783
-35.1567	5.04493	-35.1567	22.4847	-34.3204	0							0.209038	-0.083148			-33.6915	66.8507	-33.6915	19.8058	-32.8847	0							0.201679	-0.035047			-8.14838	0.293324	-8.0439	21.945	-7.20771	0							0.104484	-0.11677
-35.155	5.1133	-35.155	22.466	-34.3121	0							0.210686	-0.083148			-33.69	66.8993	-33.69	19.8439	-32.8767	0							0.203266	-0.034998			-8.14756	0.297638	-8.04226	21.9352	-7.19948	0							0.105306	-0.116758
-35.1534	5.17246	-35.1534	22.4477	-34.3039	0							0.21233	-0.083148			-33.6884	66.9448	-33.6884	19.8835	-32.8688	0							0.204853	-0.034949			-8.14674	0.302562	-8.04061	21.926	-7.19125	0							0.106129	-0.116745
-35.1517	5.22246	-35.1517	22.4297	-34.2957	0							0.213978	-0.083148			-33.6868	66.9904	-33.6868	19.9221	-32.8609	0							0.20644	-0.034899			-8.14592	0.307745	-8.03896	21.9165	-7.18302	0							0.106952	-0.116733
-35.1501	5.25977	-35.1501	22.4121	-34.2874	0							0.215622	-0.083148			-33.6852	67.0359	-33.6852	19.9594	-32.8529	0							0.208031	-0.034849			-8.14509	0.312941	-8.03732	21.9067	-7.17479	0							0.107774	-0.11672
-35.1484	5.28843	-35.1484	22.3949	-34.2792	0							0.217266	-0.083148			-33.6836	67.076	-33.6836	19.9953	-32.845	0							0.209618	-0.034799			-8.14427	0.316778	-8.03567	21.8969	-7.16656	0							0.108597	-0.116707
-35.1468	5.30408	-35.1468	22.3782	-34.271	0							0.218914	-0.083148			-33.682	67.1181	-33.682	20.0291	-32.837	0							0.211205	-0.034749			-8.14345	0.320361	-8.03403	21.8871	-7.15833	0							0.10942	-0.116694
-35.1452	5.30914	-35.1452	22.3619	-34.2627	0							0.220558	-0.083148			-33.6804	67.157	-33.6804	20.0605	-32.8291	0							0.212795	-0.034699			-8.14263	0.326972	-8.03238	21.8773	-7.1501	0							0.110242	-0.116681
-35.1435	5.30558	-35.1435	22.3462	-34.2545	0							0.222206	-0.083148			-33.6788	67.1945	-33.6788	20.0895	-32.8212	0							0.214382	-0.034648			-8.1418	0.334349	-8.03074	21.8674	-7.14187	0							0.111065	-0.116668
-35.1419	5.28939	-35.1419	22.3308	-34.2463	0							0.22385	-0.083148			-33.6773	67.2304	-33.6773	20.1162	-32.8132	0							0.215969	-0.034598			-8.14098	0.341795	-8.02909	21.8575	-7.13364	0							0.111888	-0.116655
-35.1402	5.25492	-35.1402	22.3158	-34.238	0							0.225498	-0.083148			-33.6757	67.2616	-33.6757	20.1407	-32.8053	0							0.217556	-0.034548			-8.14016	0.349865	-8.02745	21.8476	-7.12541	0							0.11271	-0.116642
-35.1386	5.20482	-35.1386	22.3013	-34.2298	0							0.227142	-0.083148			-33.6741	67.2929	-33.6741	20.1633	-32.7973	0							0.219147	-0.034498			-8.13934	0.360035	-8.0258	21.8379	-7.11718	0							0.113533	-0.11663
-35.1369	5.13612	-35.1369	22.2873	-34.2216	0							0.22879	-0.083148			-33.6725	67.3204	-33.6725	20.1841	-32.7894	0							0.220734	-0.034447			-8.13851	0.378279	-8.02416	21.8283	-7.10895	0							0.114356	-0.116617
-35.1353	5.05205	-35.1353	22.2737	-34.2134	0							0.230434	-0.083148			-33.6709	67.3469	-33.6709	20.2033	-32.7814	0							0.222321	-0.034397			-8.13769	0.398939	-8.02251	21.8187	-7.10072	0							0.115178	-0.116604
-35.1336	4.95424	-35.1336	22.2605	-34.2051	0							0.232082	-0.083148			-33.6693	67.3705	-33.6693	20.2212	-32.7735	0							0.223911	-0.034346			-8.13687	0.414896	-8.02087	21.8092	-7.09249	0							0.116001	-0.11659
-35.132	4.8494	-35.132	22.2487	-34.1969	0							0.233727	-0.083148			-33.6677	67.3927	-33.6677	20.2376	-32.7656	0							0.225498	-0.034295			-8.13604	0.424464	-8.01922	21.7999	-7.08426	0							0.116824	-0.116577
-35.1303	4.73285	-35.1303	22.2371	-34.1887	0							0.235374	-0.083148			-33.6661	67.416	-33.6661	20.2528	-32.7576	0							0.227085	-0.034244			-8.13522	0.429286	-8.01757	21.7908	-7.07603	0							0.117646	-0.116564
-35.1287	4.60352	-35.1287	22.2252	-34.1804	0							0.237019	-0.083148			-33.6646	67.4397	-33.6646	20.2668	-32.7497	0							0.228672	-0.034192			-8.1344	0.429882	-8.01593	21.7816	-7.0678	0							0.118469	-0.11655
-35.127	4.46531	-35.127	22.2136	-34.1722	0							0.238667	-0.083148			-33.663	67.4634	-33.663	20.2799	-32.7417	0							0.230263	-0.034141			-8.13358	0.429227	-8.01428	21.7725	-7.05957	0							0.119292	-0.116537
-35.1254	4.31846	-35.1254	22.2024	-34.164	0							0.240311	-0.083148			-33.6614	67.4856	-33.6614	20.2919	-32.7338	0							0.23185	-0.03409			-8.13275	0.430778	-8.01264	21.7636	-7.05134	0							0.120114	-0.116524
-35.1238	4.16739	-35.1238	22.1917	-34.1557	0							0.241959	-0.083148			-33.6598	67.5065	-33.6598	20.3031	-32.7259	0							0.233437	-0.034039			-8.13193	0.435467	-8.01099	21.7546	-7.04311	0							0.120937	-0.11651
-35.1221	4.01252	-35.1221	22.1812	-34.1475	0							0.243603	-0.083148			-33.6582	67.5261	-33.6582	20.3133	-32.7179	0							0.235027	-0.033988			-8.13111	0.443714	-8.00935	21.7458	-7.03488	0							0.12176	-0.116497
-35.1205	3.85806	-35.1205	22.1712	-34.1393	0							0.245251	-0.083148			-33.6566	67.5437	-33.6566	20.323	-32.71	0							0.236614	-0.033936			-8.13029	0.454907	-8.0077	21.737	-7.02665	0							0.122582	-0.116483
-35.1188	3.70325	-35.1188	22.1615	-34.131	0							0.246895	-0.083148			-33.655	67.5601	-33.655	20.3319	-32.702	0							0.238201	-0.033885			-8.12946	0.46694	-8.00606	21.7284	-7.01842	0							0.123405	-0.11647
-35.1172	3.55088	-35.1172	22.1523	-34.1228	0							0.248543	-0.083148			-33.6534	67.5743	-33.6534	20.3401	-32.6941	0							0.239788	-0.033847			-8.12864	0.481502	-8.00441	21.7199	-7.0102	0							0.124228	-0.116463
-35.1155	3.40318	-35.1155	22.1435	-34.1146	0							0.250187	-0.083148			-33.6518	67.586	-33.6518	20.3478	-32.6862	0							0.241379	-0.033808			-8.12782	0.497923	-8.00277	21.7116	-7.00197	0							0.125051	-0.116456
-35.1139	3.25318	-35.1139	22.1351	-34.1063	0							0.251835	-0.083148			-33.6503	67.5976	-33.6503	20.3549	-32.6782	0							0.242966	-0.033769			-8.12699	0.514336	-8.00112	21.7033	-6.99374	0							0.125874	-0.11645
-35.1122	3.10766	-35.1122	22.1269	-34.0981	0							0.253479	-0.083148			-33.6487	67.6095	-33.6487	20.3615	-32.6703	0							0.244553	-0.03373			-8.12617	0.530399	-7.99948	21.6953	-6.98551	0							0.126697	-0.116443
-35.1106	2.96356	-35.1106	22.1191	-34.0899	0							0.255127	-0.083148			-33.6471	67.6214	-33.6471	20.3676	-32.6623	0							0.246143	-0.033691			-8.12535	0.546322	-7.99783	21.6873	-6.97728	0							0.127519	-0.116436
-35.1089	2.82508	-35.1089	22.1116	-34.0817	0							0.256771	-0.083148			-33.6455	67.6317	-33.6455	20.3733	-32.6544	0							0.24773	-0.033653			-8.12453	0.561489	-7.99618	21.6794	-6.96905	0							0.128342	-0.116429
-35.1073	2.69174	-35.1073	22.1045	-34.0734	0							0.258419	-0.083148			-33.6439	67.6386	-33.6439	20.3787	-32.6464	0							0.249317	-0.033614			-8.1237	0.576245	-7.99454	21.6716	-6.96082	0							0.129165	-0.116422
-35.1057	2.55885	-35.1057	22.0977	-34.0652	0							0.260063	-0.083148			-33.6423	67.6453	-33.6423	20.3838	-32.6385	0							0.250904	-0.033575			-8.12288	0.594397	-7.99289	21.6638	-6.95259	0							0.129987	-0.116416
-35.104	2.43571	-35.104	22.0911	-34.057	0							0.261707	-0.083148			-33.6407	67.6486	-33.6407	20.3885	-32.6306	0							0.252495	-0.033536			-8.12206	0.618272	-7.99125	21.6561	-6.94436	0							0.13081	-0.116409
-35.1024	2.31296	-35.1024	22.0847	-34.0487	0							0.263355	-0.083148			-33.6391	67.652	-33.6391	20.3928	-32.6226	0							0.254082	-0.033497			-8.12124	0.644431	-7.9896	21.6486	-6.93613	0							0.131633	-0.116402
-35.1007	2.19419	-35.1007	22.0787	-34.0405	0							0.264999	-0.083148			-33.6376	67.6551	-33.6376	20.3967	-32.6147	0							0.255669	-0.033445			-8.12041	0.670139	-7.98796	21.6415	-6.9279	0							0.132455	-0.116388
-35.0991	2.07913	-35.0991	22.073	-34.0323	0							0.266647	-0.083148			-33.636	67.6572	-33.636	20.4004	-32.6067	0							0.257259	-0.033392			-8.11959	0.695581	-7.98631	21.6345	-6.91967	0							0.133278	-0.116374
-35.0974	1.96601	-35.0974	22.0675	-34.024	0							0.268291	-0.083148			-33.6344	67.6596	-33.6344	20.4041	-32.5988	0							0.258846	-0.03334			-8.11877	0.730266	-7.98467	21.6258	-6.91144	0							0.134101	-0.11636
-35.0958	1.86094	-35.0958	22.0621	-34.0158	0							0.269939	-0.083148			-33.6328	67.662	-33.6328	20.4077	-32.5909	0							0.260433	-0.033287			-8.11795	0.779074	-7.98302	21.6193	-6.90321	0							0.134923	-0.116346
-35.0941	1.75537	-35.0941	22.057	-34.0076	0							0.271584	-0.083148			-33.6312	67.6646	-33.6312	20.4111	-32.5829	0							0.26202	-0.033235			-8.11712	0.833801	-7.98138	21.6128	-6.89498	0							0.135746	-0.116332
-35.0925	1.65608	-35.0925	22.0522	-33.9993	0							0.273232	-0.083148			-33.6296	67.6677	-33.6296	20.4143	-32.575	0							0.263611	-0.033182			-8.1163	0.888689	-7.97973	21.6062	-6.88675	0							0.136569	-0.116318
-35.0908	1.55994	-35.0908	22.0476	-33.9911	0							0.274876	-0.083148			-33.628	67.671	-33.628	20.4173	-32.567	0							0.265198	-0.03313			-8.11548	0.943517	-7.97809	21.5996	-6.87852	0							0.137391	-0.116304
-35.0892	1.46768	-35.0892	22.0431	-33.9829	0							0.276524	-0.083148			-33.6264	67.6735	-33.6264	20.4203	-32.5591	0							0.266785	-0.033077			-8.11465	1.01272	-7.97644	21.593	-6.87029	0							0.138214	-0.11629
-35.0875	1.38133	-35.0875	22.0388	-33.9746	0							0.278168	-0.083148			-33.6249	67.6746	-33.6249	20.4231	-32.5512	0							0.268375	-0.033025			-8.11383	1.09551	-7.97479	21.5864	-6.86206	0							0.139037	-0.116276
-35.0859	1.29497	-35.0859	22.0347	-33.9664	0							0.279816	-0.083148			-33.6233	67.6756	-33.6233	20.4259	-32.5432	0							0.269962	-0.032972			-8.11301	1.17584	-7.97315	21.5798	-6.85383	0							0.139859	-0.116262
-35.0843	1.21763	-35.0843	22.0309	-33.9582	0							0.28146	-0.083148			-33.6217	67.6775	-33.6217	20.4285	-32.5353	0							0.271549	-0.032919			-8.11219	1.25415	-7.9715	21.5735	-6.8456	0							0.140682	-0.116247
-35.0826	1.14019	-35.0826	22.0272	-33.95	0							0.283108	-0.083148			-33.6201	67.6801	-33.6201	20.431	-32.5273	0							0.273136	-0.032866			-8.11136	1.33432	-7.96986	21.5671	-6.83737	0							0.141505	-0.116233
-35.081	1.06665	-35.081	22.0237	-33.9417	0							0.284752	-0.083148			-33.6185	67.6839	-33.6185	20.4333	-32.5194	0							0.274727	-0.032812			-8.11054	1.42282	-7.96821	21.5609	-6.82914	0							0.142327	-0.116219
-35.0793	0.99915	-35.0793	22.0205	-33.9335	0							0.2864	-0.083148			-33.6169	67.689	-33.6169	20.4358	-32.5114	0							0.276314	-0.032759			-8.10972	1.51966	-7.96657	21.5546	-6.82092	0							0.14315	-0.116204
-35.0777	0.936683	-35.0777	22.0177	-33.9253	0							0.288044	-0.083148			-33.6153	67.6941	-33.6153	20.4381	-32.5035	0							0.277901	-0.032706			-8.10889	1.61898	-7.96492	21.5485	-6.81269	0							0.143973	-0.11619
-35.076	0.875889	-35.076	22.0148	-33.917	0							0.289692	-0.083148			-33.6137	67.6987	-33.6137	20.4404	-32.4956	0							0.279491	-0.032653			-8.10807	1.71992	-7.96328	21.5425	-6.80445	0							0.144795	-0.116175
-35.0744	0.809916	-35.0744	22.012	-33.9088	0							0.291336	-0.083148			-33.6121	67.7039	-33.6121	20.4426	-32.4876	0							0.281078	-0.0326			-8.10725	1.82281	-7.96163	21.5367	-6.79623	0							0.145618	-0.116161
-35.0727	0.750886	-35.0727	22.0092	-33.9006	0							0.292984	-0.083148			-33.6106	67.7099	-33.6106	20.4448	-32.4797	0							0.282665	-0.032547			-8.10643	1.9302	-7.95998	21.5309	-6.788	0							0.146441	-0.116146
-35.0711	0.693376	-35.0711	22.0066	-33.8923	0							0.294628	-0.083148			-33.609	67.7169	-33.609	20.4469	-32.4717	0							0.284252	-0.032493			-8.1056	2.0401	-7.95834	21.5251	-6.77977	0							0.147264	-0.116132
-35.0694	0.637296	-35.0694	22.0041	-33.8841	0							0.296276	-0.083148			-33.6074	67.7244	-33.6074	20.4489	-32.4638	0							0.285843	-0.03244			-8.10478	2.14916	-7.95669	21.5192	-6.77154	0							0.148087	-0.116118
-35.0678	0.585494	-35.0678	22.0017	-33.8759	0							0.29792	-0.083148			-33.6058	67.7329	-33.6058	20.4508	-32.4559	0							0.28743	-0.0324			-8.10396	2.2583	-7.95505	21.5136	-6.76331	0							0.14891	-0.116103
-35.0661	0.532367	-35.0661	21.9994	-33.8676	0							0.299568	-0.083148			-33.6042	67.741	-33.6042	20.4526	-32.4479	0							0.289017	-0.03236			-8.10314	2.37194	-7.9534	21.508	-6.75508	0							0.149732	-0.116088
-35.0645	0.486948	-35.0645	21.9972	-33.8594	0							0.301212	-0.083148			-33.6026	67.7501	-33.6026	20.4544	-32.44	0							0.290607	-0.03232			-8.10231	2.49473	-7.95176	21.5025	-6.74685	0							0.150555	-0.116073
-35.0629	0.439928	-35.0629	21.9953	-33.8512	0							0.302856	-0.083148			-33.601	67.7589	-33.601	20.4562	-32.432	0							0.292194	-0.03228			-8.10149	2.61816	-7.95011	21.4969	-6.73862	0							0.151378	-0.116058
-35.0612	0.396466	-35.0612	21.9933	-33.8429	0							0.304504	-0.083148			-33.5994	67.7678	-33.5994	20.4579	-32.4241	0							0.293781	-0.03224			-8.10067	2.73905	-7.94847	21.4914	-6.73039	0							0.1522	-0.116043
-35.0596	0.354225	-35.0596	21.9914	-33.8347	0							0.306149	-0.083148			-33.5979	67.7767	-33.5979	20.4596	-32.4161	0							0.295368	-0.0322			-8.09985	2.86034	-7.94682	21.4861	-6.72216	0							0.153023	-0.116028
-35.0579	0.310197	-35.0579	21.9895	-33.8265	0							0.307796	-0.083148			-33.5963	67.785	-33.5963	20.4613	-32.4082	0							0.296959	-0.03216			-8.09902	2.98469	-7.94518	21.4809	-6.71393	0							0.153846	-0.116014
-35.0563	0.27148	-35.0563	21.9876	-33.8183	0							0.309441	-0.083148			-33.5947	67.7937	-33.5947	20.4629	-32.4003	0							0.298546	-0.03212			-8.0982	3.11665	-7.94353	21.4757	-6.7057	0							0.154668	-0.115999
-35.0546	0.23083	-35.0546	21.9859	-33.81	0							0.311089	-0.083148			-33.5931	67.8025	-33.5931	20.4645	-32.3923	0							0.300133	-0.03208			-8.09738	3.24609	-7.94189	21.4705	-6.69747	0							0.155491	-0.115984
-35.053	0.19411	-35.053	21.9843	-33.8018	0							0.312733	-0.083148			-33.5915	67.8114	-33.5915	20.466	-32.3844	0							0.301723	-0.03204			-8.09655	3.36862	-7.94024	21.4655	-6.68924	0							0.156314	-0.115969
-35.0513	0.15655	-35.0513	21.9827	-33.7936	0							0.314381	-0.083148			-33.5899	67.8208	-33.5899	20.4675	-32.3764	0							0.30331	-0.031986			-8.09573	3.48985	-7.9386	21.4606	-6.68101	0							0.157136	-0.115962
-35.0497	0.119727	-35.0497	21.9813	-33.7853	0							0.316025	-0.083148			-33.5883	67.8303	-33.5883	20.469	-32.3685	0							0.304897	-0.031932			-8.09491	3.60774	-7.93695	21.4558	-6.67278	0							0.157959	-0.115954
-35.048	0.085134	-35.048	21.9799	-33.7771	0							0.317673	-0.083148			-33.5867	67.8407	-33.5867	20.4705	-32.3606	0							0.306488	-0.031878			-8.09409	3.72596	-7.9353	21.4512	-6.66455	0							0.158782	-0.115946
-35.0464	0.050102	-35.0464	21.9786	-33.7689	0							0.319317	-0.083148			-33.5852	67.8518	-33.5851	20.4719	-32.3526	0							0.308075	-0.031824			-8.09326	3.85381	-7.93366	21.4469	-6.65632	0							0.159604	-0.115939
-35.0448	0.020008	-35.0448	21.9773	-33.7606	0							0.320965	-0.083148			-33.5836	67.8631	-33.5836	20.4732	-32.3447	0							0.309662	-0.03177			-8.09244	3.99537	-7.93201	21.4425	-6.64809	0							0.160427	-0.115931
-35.0431	-0.012645	-35.0431	21.9761	-33.7524	0							0.322609	-0.083148			-33.582	67.8748	-33.582	20.4745	-32.3367	0							0.311249	-0.031716			-8.09162	4.13693	-7.93037	21.4377	-6.63986	0							0.16125	-0.115924
-35.0415	-0.042454	-35.0415	21.975	-33.7442	0							0.324257	-0.083148			-33.5804	67.8868	-33.5804	20.4758	-32.3288	0							0.31284	-0.031662			-8.0908	4.28382	-7.92872	21.4329	-6.63163	0							0.162072	-0.115916
-35.0398	-0.071528	-35.0398	21.9738	-33.7359	0							0.325901	-0.083148			-33.5788	67.8986	-33.5788	20.477	-32.3209	0							0.314426	-0.031608			-8.08997	4.43987	-7.92708	21.4284	-6.6234	0							0.162895	-0.115909
-35.0382	-0.100616	-35.0382	21.9728	-33.7277	0							0.327549	-0.083148			-33.5772	67.9098	-33.5772	20.4784	-32.3129	0							0.316013	-0.031554			-8.08915	4.59329	-7.92543	21.4238	-6.61517	0							0.163718	-0.115901
-35.0365	-0.128933	-35.0365	21.9719	-33.7195	0							0.329193	-0.083148			-33.5756	67.9197	-33.5756	20.4797	-32.305	0							0.317604	-0.0315			-8.08833	4.74362	-7.92379	21.4193	-6.60694	0							0.16454	-0.115894
-35.0349	-0.159046	-35.0349	21.9709	-33.7112	0							0.330841	-0.083148			-33.574	67.9306	-33.574	20.481	-32.297	0							0.319191	-0.031459			-8.0875	4.89424	-7.92214	21.4149	-6.59872	0							0.165363	-0.115878
-35.0332	-0.185268	-35.0332	21.9699	-33.703	0							0.332485	-0.083148			-33.5724	67.9424	-33.5724	20.4823	-32.2891	0							0.320778	-0.031419			-8.08668	5.04701	-7.9205	21.4104	-6.59049	0							0.166186	-0.115863
-35.0316	-0.21052	-35.0316	21.969	-33.6948	0							0.334133	-0.083148			-33.5709	67.9555	-33.5709	20.4834	-32.2811	0							0.322365	-0.031378			-8.08586	5.20305	-7.91885	21.406	-6.58226	0							0.167008	-0.115847
-35.0299	-0.234093	-35.0299	21.9682	-33.6866	0							0.335777	-0.083148			-33.5693	67.968	-33.5693	20.4845	-32.2732	0							0.323956	-0.031338			-8.08504	5.36014	-7.9172	21.4016	-6.57403	0							0.167831	-0.115832
-35.0283	-0.257015	-35.0283	21.9674	-33.6783	0							0.337425	-0.083148			-33.5677	67.9805	-33.5677	20.4857	-32.2653	0							0.325542	-0.031297			-8.08421	5.51686	-7.91556	21.3973	-6.5658	0							0.168654	-0.115817
-35.0266	-0.281034	-35.0266	21.9665	-33.6701	0							0.339069	-0.083148			-33.5661	67.9937	-33.5661	20.4869	-32.2573	0							0.327129	-0.031257			-8.08339	5.67436	-7.91391	21.393	-6.55757	0							0.169477	-0.115801
-35.025	-0.302059	-35.025	21.9658	-33.6619	0							0.340717	-0.083148			-33.5645	68.006	-33.5645	20.4879	-32.2494	0							0.32872	-0.031216			-8.08257	5.83547	-7.91227	21.3888	-6.54934	0							0.1703	-0.115786
-35.0234	-0.324158	-35.0234	21.965	-33.6536	0							0.342361	-0.083148			-33.5629	68.0188	-33.5629	20.4889	-32.2414	0							0.330307	-0.031176			-8.08174	5.99921	-7.91062	21.3847	-6.54111	0							0.171123	-0.11577
-35.0217	-0.346097	-35.0217	21.9643	-33.6454	0							0.344009	-0.083148			-33.5613	68.0312	-33.5613	20.4897	-32.2335	0							0.331894	-0.031135			-8.08092	6.15682	-7.90898	21.3806	-6.53288	0							0.171945	-0.115755
-35.0201	-0.366923	-35.0201	21.9635	-33.6372	0							0.345654	-0.083148			-33.5597	68.0436	-33.5597	20.4906	-32.2256	0							0.333481	-0.031095			-8.0801	6.30966	-7.90733	21.3765	-6.52465	0							0.172768	-0.115739
-35.0184	-0.386504	-35.0184	21.9626	-33.6289	0							0.347298	-0.083148			-33.5582	68.056	-33.5582	20.4913	-32.2176	0							0.335072	-0.03104			-8.07928	6.46155	-7.90569	21.3724	-6.51642	0							0.173591	-0.115732
-35.0168	-0.404493	-35.0168	21.9619	-33.6207	0							0.348946	-0.083148			-33.5566	68.0685	-33.5566	20.4921	-32.2097	0							0.336658	-0.030986			-8.07845	6.61968	-7.90404	21.3683	-6.50819	0							0.174413	-0.115724
-35.0151	-0.423234	-35.0151	21.9612	-33.6125	0							0.35059	-0.083148			-33.555	68.0813	-33.555	20.4929	-32.2017	0							0.338245	-0.030931			-8.07763	6.77781	-7.9024	21.3642	-6.49996	0							0.175236	-0.115716
-35.0135	-0.441512	-35.0135	21.9604	-33.6042	0							0.352238	-0.083148			-33.5534	68.0943	-33.5534	20.4937	-32.1938	0							0.339836	-0.030877			-8.07681	6.9215	-7.90075	21.3601	-6.49173	0							0.176059	-0.115708
-35.0118	-0.459489	-35.0118	21.9596	-33.596	0							0.353882	-0.083148			-33.5518	68.1072	-33.5518	20.4945	-32.1859	0							0.341423	-0.030822			-8.07599	7.05335	-7.8991	21.3561	-6.4835	0							0.176881	-0.1157
-35.0102	-0.476074	-35.0102	21.9588	-33.5878	0							0.35553	-0.083148			-33.5502	68.1204	-33.5502	20.4953	-32.1779	0							0.34301	-0.030768			-8.07516	7.18511	-7.89746	21.3522	-6.47527	0							0.177704	-0.115692
-35.0085	-0.491919	-35.0085	21.9581	-33.5796	0							0.357174	-0.083148			-33.5486	68.1337	-33.5486	20.4961	-32.17	0							0.344597	-0.030713			-8.07434	7.32085	-7.89581	21.3484	-6.46704	0							0.178527	-0.115685
-35.0069	-0.508283	-35.0069	21.9575	-33.5713	0							0.358822	-0.083148			-33.547	68.1477	-33.547	20.4968	-32.162	0							0.346188	-0.030659			-8.07352	7.45845	-7.89417	21.3446	-6.45881	0							0.179349	-0.115677
-35.0052	-0.524625	-35.0052	21.957	-33.5631	0							0.360466	-0.083148			-33.5455	68.1615	-33.5454	20.4975	-32.1541	0							0.347775	-0.030604			-8.0727	7.57293	-7.89252	21.3408	-6.45058	0							0.180172	-0.115669
-35.0036	-0.541679	-35.0036	21.9563	-33.5549	0							0.362114	-0.083148			-33.5439	68.1743	-33.5439	20.4982	-32.1461	0							0.349361	-0.03055			-8.07187	7.68127	-7.89088	21.3371	-6.44235	0							0.180995	-0.115661
-35.002	-0.55754	-35.002	21.9557	-33.5466	0							0.363758	-0.083148			-33.5423	68.1869	-33.5423	20.4989	-32.1382	0							0.350952	-0.030509			-8.07105	7.79316	-7.88923	21.3335	-6.43412	0							0.181817	-0.115645
-35.0003	-0.57236	-35.0003	21.9551	-33.5384	0							0.365406	-0.083148			-33.5407	68.1987	-33.5407	20.4996	-32.1303	0							0.352539	-0.030468			-8.07023	7.90742	-7.88759	21.3299	-6.42589	0							0.18264	-0.115629
-34.9987	-0.587	-34.9987	21.9546	-33.5302	0							0.36705	-0.083148			-33.5391	68.2115	-33.5391	20.5003	-32.1223	0							0.354126	-0.030427			-8.0694	8.02024	-7.88594	21.3263	-6.41766	0							0.183463	-0.115613
-34.997	-0.601807	-34.997	21.9542	-33.5219	0							0.368698	-0.083148			-33.5375	68.224	-33.5375	20.501	-32.1144	0							0.355713	-0.030387			-8.06858	8.12095	-7.8843	21.3227	-6.40943	0							0.184286	-0.115597
-34.9954	-0.617255	-34.9954	21.9537	-33.5137	0							0.370342	-0.083148			-33.5359	68.2363	-33.5359	20.5017	-32.1064	0							0.357304	-0.030346			-8.06776	8.21881	-7.88265	21.3191	-6.4012	0							0.185108	-0.115581
-34.9937	-0.631742	-34.9937	21.9532	-33.5055	0							0.37199	-0.083148			-33.5343	68.2485	-33.5343	20.5023	-32.0985	0							0.358891	-0.030305			-8.06694	8.31535	-7.88101	21.3157	-6.39297	0							0.185931	-0.115565
-34.9921	-0.645421	-34.9921	21.9527	-33.4972	0							0.373634	-0.083148			-33.5327	68.2606	-33.5327	20.5028	-32.0906	0							0.360477	-0.030264			-8.06611	8.411	-7.87936	21.3123	-6.38474	0							0.186754	-0.115549
-34.9904	-0.659298	-34.9904	21.9522	-33.489	0							0.375282	-0.083148			-33.5312	68.2743	-33.5312	20.5034	-32.0826	0							0.362068	-0.030224			-8.06529	8.50369	-7.87772	21.3088	-6.37652	0							0.187576	-0.115533
-34.9888	-0.673455	-34.9888	21.9518	-33.4808	0							0.376926	-0.083148			-33.5296	68.2864	-33.5296	20.504	-32.0747	0							0.363655	-0.030183			-8.06447	8.59145	-7.87607	21.3052	-6.36829	0							0.188399	-0.115517
-34.9871	-0.687219	-34.9871	21.9515	-33.4725	0							0.378574	-0.083148			-33.528	68.2988	-33.528	20.5045	-32.0667	0							0.365242	-0.030142			-8.06365	8.67821	-7.87442	21.3017	-6.36006	0							0.189222	-0.115501
-34.9855	-0.699702	-34.9855	21.951	-33.4643	0							0.380219	-0.083148			-33.5264	68.3111	-33.5264	20.505	-32.0588	0							0.366829	-0.030087			-8.06282	8.76246	-7.87278	21.2982	-6.35183	0							0.190044	-0.115493
-34.9838	-0.711644	-34.9838	21.9505	-33.4561	0							0.381866	-0.083148			-33.5248	68.3228	-33.5248	20.5054	-32.0508	0							0.36842	-0.030033			-8.062	8.84569	-7.87113	21.2947	-6.3436	0							0.190867	-0.115485
-34.9822	-0.723222	-34.9822	21.9501	-33.4479	0							0.383511	-0.083148			-33.5232	68.3343	-33.5232	20.506	-32.0429	0							0.370007	-0.029978			-8.06118	8.92006	-7.86949	21.2911	-6.33537	0							0.19169	-0.115477
-34.9806	-0.734624	-34.9806	21.9498	-33.4396	0							0.385159	-0.083148			-33.5216	68.3455	-33.5216	20.5066	-32.035	0							0.371593	-0.029923			-8.06035	8.98828	-7.86784	21.2876	-6.32714	0							0.192513	-0.115469
-34.9789	-0.746485	-34.9789	21.9495	-33.4314	0							0.386803	-0.083148			-33.52	68.3565	-33.52	20.507	-32.027	0							0.373184	-0.029869			-8.05953	9.05424	-7.8662	21.2842	-6.31891	0							0.193336	-0.115461
-34.9773	-0.75898	-34.9773	21.9492	-33.4232	0							0.388447	-0.083148			-33.5185	68.3677	-33.5185	20.5076	-32.0191	0							0.374771	-0.029814			-8.05871	9.11706	-7.86455	21.2805	-6.31068	0							0.194159	-0.115453
-34.9756	-0.771887	-34.9756	21.9488	-33.4149	0							0.390095	-0.083148			-33.5169	68.3786	-33.5169	20.5082	-32.0111	0							0.376358	-0.029759			-8.05789	9.17823	-7.86291	21.2769	-6.30245	0							0.194981	-0.115444
-34.974	-0.783745	-34.974	21.9485	-33.4067	0							0.391739	-0.083148			-33.5153	68.3898	-33.5153	20.5088	-32.0032	0							0.377945	-0.029704			-8.05706	9.23227	-7.86126	21.2734	-6.29422	0							0.195804	-0.115436
-34.9723	-0.794344	-34.9723	21.9481	-33.3985	0							0.393387	-0.083148			-33.5137	68.4006	-33.5137	20.5095	-31.9953	0							0.379536	-0.02965			-8.05624	9.28064	-7.85961	21.2699	-6.28599	0							0.196627	-0.115428
-34.9707	-0.80469	-34.9707	21.9479	-33.3902	0							0.395031	-0.083148			-33.5121	68.4109	-33.5121	20.5101	-31.9873	0							0.381123	-0.029595			-8.05542	9.32465	-7.85797	21.2664	-6.27776	0							0.197449	-0.11542
-34.969	-0.815242	-34.969	21.9476	-33.382	0							0.396679	-0.083148			-33.5105	68.4212	-33.5105	20.5108	-31.9794	0							0.38271	-0.029554			-8.0546	9.3629	-7.85633	21.263	-6.26953	0							0.198272	-0.115404
-34.9674	-0.826035	-34.9674	21.9473	-33.3738	0							0.398323	-0.083148			-33.5089	68.4309	-33.5089	20.5115	-31.9714	0							0.3843	-0.029513			-8.05377	9.39765	-7.85468	21.2596	-6.2613	0							0.199095	-0.115387
-34.9657	-0.835744	-34.9657	21.9471	-33.3655	0							0.399971	-0.083148			-33.5073	68.4417	-33.5073	20.5121	-31.9635	0							0.385887	-0.029473			-8.05295	9.4262	-7.85303	21.2562	-6.25307	0							0.199917	-0.115371
-34.9641	-0.844858	-34.9641	21.9467	-33.3573	0							0.401615	-0.083148			-33.5058	68.4511	-33.5057	20.5127	-31.9556	0							0.387474	-0.029432			-8.05213	9.45121	-7.85139	21.2528	-6.24484	0							0.20074	-0.115354
-34.9625	-0.853491	-34.9625	21.9464	-33.3491	0							0.403263	-0.083148			-33.5042	68.4607	-33.5042	20.5132	-31.9476	0							0.389061	-0.029391			-8.0513	9.47125	-7.84974	21.2493	-6.23661	0							0.201563	-0.115338
-34.9608	-0.861245	-34.9608	21.9461	-33.3409	0							0.404907	-0.083148			-33.5026	68.4706	-33.5026	20.5137	-31.9397	0							0.390652	-0.02935			-8.05048	9.48704	-7.8481	21.246	-6.22838	0							0.202385	-0.115321
-34.9592	-0.869447	-34.9592	21.9458	-33.3326	0							0.406555	-0.083148			-33.501	68.4807	-33.501	20.5142	-31.9317	0							0.392239	-0.029309			-8.04966	9.50001	-7.84645	21.2428	-6.22015	0							0.203208	-0.115304
-34.9575	-0.877235	-34.9575	21.9455	-33.3244	0							0.408199	-0.083148			-33.4994	68.4915	-33.4994	20.5148	-31.9238	0							0.393826	-0.029268			-8.04884	9.50542	-7.84481	21.2395	-6.21192	0							0.204031	-0.115288
-34.9559	-0.884585	-34.9559	21.9453	-33.3162	0							0.409847	-0.083148			-33.4978	68.5011	-33.4978	20.5153	-31.9158	0							0.395416	-0.029227			-8.04801	9.50479	-7.84316	21.2362	-6.20369	0							0.204853	-0.115271
-34.9542	-0.890978	-34.9542	21.9452	-33.3079	0							0.411491	-0.083148			-33.4962	68.5108	-33.4962	20.5158	-31.9079	0							0.397003	-0.029187			-8.04719	9.49724	-7.84152	21.2331	-6.19546	0							0.205676	-0.115255
-34.9526	-0.897357	-34.9526	21.9449	-33.2997	0							0.413139	-0.083148			-33.4946	68.5207	-33.4946	20.5163	-31.9	0							0.39859	-0.029132			-8.04637	9.4847	-7.83987	21.23	-6.18723	0							0.206499	-0.115247
-34.9509	-0.904544	-34.9509	21.9447	-33.2915	0							0.414783	-0.083148			-33.493	68.5308	-33.493	20.5168	-31.892	0							0.400177	-0.029077			-8.04555	9.47089	-7.83823	21.2269	-6.17901	0							0.207321	-0.115238
-34.9493	-0.911533	-34.9493	21.9444	-33.2832	0							0.416431	-0.083148			-33.4915	68.5405	-33.4915	20.5174	-31.8841	0							0.401768	-0.029023			-8.04472	9.45404	-7.83658	21.2239	-6.17077	0							0.208144	-0.11523
-34.9476	-0.918258	-34.9476	21.9439	-33.275	0							0.418076	-0.083148			-33.4899	68.5487	-33.4899	20.5181	-31.8761	0							0.403355	-0.028968			-8.0439	9.43436	-7.83493	21.2209	-6.16254	0							0.208967	-0.115222
-34.946	-0.924704	-34.946	21.9436	-33.2668	0							0.419724	-0.083148			-33.4883	68.5566	-33.4883	20.5187	-31.8682	0							0.404942	-0.028913			-8.04308	9.41201	-7.83329	21.2178	-6.15432	0							0.209789	-0.115213
-34.9443	-0.931412	-34.9443	21.9432	-33.2585	0							0.421368	-0.083148			-33.4867	68.565	-33.4867	20.5192	-31.8603	0							0.406532	-0.028859			-8.04226	9.38839	-7.83164	21.2148	-6.14609	0							0.210612	-0.115205
-34.9427	-0.938198	-34.9427	21.9427	-33.2503	0							0.423016	-0.083148			-33.4851	68.574	-33.4851	20.5198	-31.8523	0							0.408119	-0.028804			-8.04143	9.36446	-7.83	21.2118	-6.13786	0							0.211435	-0.115196
-34.9411	-0.944756	-34.9411	21.9424	-33.2421	0							0.42466	-0.083148			-33.4835	68.5837	-33.4835	20.5203	-31.8444	0							0.409706	-0.02875			-8.04061	9.33876	-7.82835	21.2089	-6.12963	0							0.212257	-0.115188
-34.9394	-0.951314	-34.9394	21.9419	-33.2338	0							0.426308	-0.083148			-33.4819	68.5937	-33.4819	20.5208	-31.8364	0							0.411293	-0.028695			-8.03979	9.30835	-7.82671	21.2062	-6.1214	0							0.21308	-0.11518
-34.9378	-0.957534	-34.9378	21.9414	-33.2256	0							0.427952	-0.083148			-33.4803	68.6037	-33.4803	20.5213	-31.8285	0							0.412884	-0.02864			-8.03896	9.26485	-7.82506	21.2033	-6.11317	0							0.213903	-0.115171
-34.9361	-0.964422	-34.9361	21.9411	-33.2174	0							0.4296	-0.083148			-33.4788	68.6137	-33.4788	20.5218	-31.8206	0							0.414471	-0.028613			-8.03814	9.21813	-7.82342	21.2003	-6.10494	0							0.214725	-0.115154
-34.9345	-0.970716	-34.9345	21.9408	-33.2092	0							0.431244	-0.083148			-33.4772	68.623	-33.4772	20.5223	-31.8126	0							0.416058	-0.028586			-8.03732	9.16995	-7.82177	21.1974	-6.09671	0							0.215549	-0.115137
-34.9328	-0.976199	-34.9328	21.9408	-33.2009	0							0.432888	-0.083148			-33.4756	68.6319	-33.4756	20.5228	-31.8047	0							0.417648	-0.028559			-8.0365	9.11687	-7.82013	21.1944	-6.08848	0							0.216372	-0.11512
-34.9312	-0.981433	-34.9312	21.9407	-33.1927	0							0.434536	-0.083148			-33.474	68.6409	-33.474	20.5232	-31.7967	0							0.419235	-0.028532			-8.03567	9.06285	-7.81848	21.1915	-6.08025	0							0.217194	-0.115103
-34.9295	-0.986542	-34.9295	21.9406	-33.1845	0							0.43618	-0.083148			-33.4724	68.6499	-33.4724	20.5236	-31.7888	0							0.420822	-0.028505			-8.03485	9.00227	-7.81684	21.1886	-6.07202	0							0.218017	-0.115086
-34.9279	-0.993166	-34.9279	21.9404	-33.1762	0							0.437828	-0.083148			-33.4708	68.6588	-33.4708	20.524	-31.7808	0							0.422409	-0.028478			-8.03403	8.94084	-7.81519	21.1857	-6.06379	0							0.21884	-0.115069
-34.9262	-0.999329	-34.9262	21.9401	-33.168	0							0.439472	-0.083148			-33.4692	68.6675	-33.4692	20.5243	-31.7729	0							0.424	-0.028451			-8.03321	8.87688	-7.81354	21.1828	-6.05556	0							0.219662	-0.115052
-34.9246	-1.00497	-34.9246	21.94	-33.1598	0							0.44112	-0.083148			-33.4676	68.678	-33.4676	20.5246	-31.765	0							0.425587	-0.028424			-8.03238	8.80819	-7.8119	21.1801	-6.04733	0							0.220485	-0.115035
-34.923	-1.01043	-34.923	21.9398	-33.1515	0							0.442764	-0.083148			-33.4661	68.6879	-33.466	20.5249	-31.757	0							0.427174	-0.028397			-8.03156	8.73875	-7.81025	21.1771	-6.0391	0							0.221308	-0.115018
-34.9213	-1.01597	-34.9213	21.9397	-33.1433	0							0.444412	-0.083148			-33.4645	68.6976	-33.4645	20.5251	-31.7491	0							0.428764	-0.02837			-8.03074	8.66254	-7.80861	21.1743	-6.03087	0							0.22213	-0.115001
-34.9197	-1.02196	-34.9197	21.9396	-33.1351	0							0.446056	-0.083148			-33.4629	68.7068	-33.4629	20.5254	-31.7411	0							0.430351	-0.028315			-8.02992	8.58608	-7.80696	21.1713	-6.02264	0							0.222953	-0.114993
-34.918	-1.02687	-34.918	21.9395	-33.1268	0							0.447704	-0.083148			-33.4613	68.716	-33.4613	20.5257	-31.7332	0							0.431938	-0.028261			-8.02909	8.5053	-7.80532	21.1683	-6.01441	0							0.223776	-0.114984
-34.9164	-1.03067	-34.9164	21.9393	-33.1186	0							0.449348	-0.083148			-33.4597	68.7258	-33.4597	20.5258	-31.7253	0							0.433529	-0.028207			-8.02827	8.4226	-7.80367	21.1654	-6.00618	0							0.224598	-0.114975
-34.9147	-1.03476	-34.9147	21.9392	-33.1104	0							0.450996	-0.083148			-33.4581	68.7353	-33.4581	20.5259	-31.7173	0							0.435116	-0.028152			-8.02745	8.33765	-7.80203	21.1625	-5.99795	0							0.225421	-0.114967
-34.9131	-1.04001	-34.9131	21.9391	-33.1021	0							0.452641	-0.083148			-33.4565	68.7449	-33.4565	20.526	-31.7094	0							0.436703	-0.028098			-8.02662	8.24926	-7.80038	21.1596	-5.98972	0							0.226244	-0.114958
-34.9114	-1.04537	-34.9114	21.939	-33.0939	0							0.454288	-0.083148			-33.4549	68.7546	-33.4549	20.5261	-31.7014	0							0.43829	-0.028044			-8.0258	8.16207	-7.79873	21.1566	-5.98149	0							0.227066	-0.11495
-34.9098	-1.04992	-34.9098	21.9388	-33.0857	0							0.455933	-0.083148			-33.4533	68.7644	-33.4533	20.5262	-31.6935	0							0.43988	-0.027989			-8.02498	8.07594	-7.79709	21.1537	-5.97326	0							0.227889	-0.114941
-34.9081	-1.0549	-34.9081	21.9387	-33.0775	0							0.457581	-0.083148			-33.4518	68.7744	-33.4518	20.5264	-31.6856	0							0.441467	-0.027935			-8.02416	7.99008	-7.79544	21.151	-5.96503	0							0.228712	-0.114932
-34.9065	-1.0602	-34.9065	21.9386	-33.0692	0							0.459225	-0.083148			-33.4502	68.7845	-33.4502	20.5266	-31.6776	0							0.443054	-0.02788			-8.02333	7.8999	-7.7938	21.1481	-5.95681	0							0.229534	-0.114924
-34.9048	-1.06535	-34.9048	21.9384	-33.061	0							0.460873	-0.083148			-33.4486	68.7942	-33.4486	20.5267	-31.6697	0							0.444645	-0.027826			-8.02251	7.80666	-7.79215	21.1452	-5.94857	0							0.230357	-0.114915
-34.9032	-1.07004	-34.9032	21.9381	-33.0528	0							0.462517	-0.083148			-33.447	68.8036	-33.447	20.5269	-31.6617	0							0.446232	-0.027772			-8.02169	7.71355	-7.79051	21.1424	-5.94035	0							0.23118	-0.114898
-34.9016	-1.07485	-34.9016	21.9378	-33.0445	0							0.464165	-0.083148			-33.4454	68.8124	-33.4454	20.5271	-31.6538	0							0.447819	-0.027718			-8.02087	7.62374	-7.78886	21.1395	-5.93212	0							0.232002	-0.11488
-34.8999	-1.08045	-34.8999	21.9375	-33.0363	0							0.465809	-0.083148			-33.4438	68.8212	-33.4438	20.5273	-31.6458	0							0.449406	-0.027663			-8.02004	7.53509	-7.78722	21.1366	-5.92389	0							0.232825	-0.114863
-34.8983	-1.08609	-34.8983	21.9372	-33.0281	0							0.467457	-0.083148			-33.4422	68.8294	-33.4422	20.5275	-31.6379	0							0.450996	-0.027609			-8.01922	7.43774	-7.78557	21.1338	-5.91566	0							0.233648	-0.114845
-34.8966	-1.09166	-34.8966	21.9369	-33.0198	0							0.469101	-0.083148			-33.4406	68.8374	-33.4406	20.5276	-31.63	0							0.452583	-0.027555			-8.0184	7.34034	-7.78393	21.1309	-5.90743	0							0.23447	-0.114828
-34.895	-1.09644	-34.895	21.9366	-33.0116	0							0.470749	-0.083148			-33.4391	68.8461	-33.439	20.5278	-31.622	0							0.45417	-0.027501			-8.01757	7.24409	-7.78228	21.1281	-5.8992	0							0.235293	-0.11481
-34.8933	-1.10075	-34.8933	21.9363	-33.0034	0							0.472393	-0.083148			-33.4375	68.8543	-33.4375	20.5279	-31.6141	0							0.455761	-0.027447			-8.01675	7.1526	-7.78064	21.1253	-5.89097	0							0.236116	-0.114793
-34.8917	-1.10499	-34.8917	21.9358	-32.9951	0							0.474037	-0.083148			-33.4359	68.8631	-33.4359	20.528	-31.6061	0							0.457348	-0.027393			-8.01593	7.06083	-7.77899	21.1226	-5.88274	0							0.236938	-0.114775
-34.89	-1.10963	-34.89	21.9354	-32.9869	0							0.475685	-0.083148			-33.4343	68.8716	-33.4343	20.5281	-31.5982	0							0.458935	-0.027339			-8.01511	6.9648	-7.77735	21.1199	-5.87451	0							0.237761	-0.114758
-34.8884	-1.1151	-34.8884	21.9352	-32.9787	0							0.477329	-0.083148			-33.4327	68.8806	-33.4327	20.5283	-31.5903	0							0.460522	-0.027284			-8.01428	6.86813	-7.7757	21.1173	-5.86628	0							0.238585	-0.11474
-34.8867	-1.11947	-34.8867	21.9349	-32.9704	0							0.478977	-0.083148			-33.4311	68.8898	-33.4311	20.5285	-31.5823	0							0.462112	-0.027231			-8.01346	6.77689	-7.77405	21.1148	-5.85805	0							0.239407	-0.114731
-34.8851	-1.12327	-34.8851	21.9348	-32.9622	0							0.480621	-0.083148			-33.4295	68.899	-33.4295	20.5287	-31.5744	0							0.463699	-0.027177			-8.01264	6.69144	-7.77241	21.1122	-5.84982	0							0.24023	-0.114723
-34.8834	-1.12723	-34.8834	21.9346	-32.954	0							0.482269	-0.083148			-33.4279	68.9088	-33.4279	20.529	-31.5664	0							0.465286	-0.027123			-8.01182	6.60378	-7.77076	21.1095	-5.84159	0							0.241053	-0.114714
-34.8818	-1.13159	-34.8818	21.9345	-32.9458	0							0.483913	-0.083148			-33.4263	68.9169	-33.4263	20.5293	-31.5585	0							0.466877	-0.027069			-8.01099	6.51096	-7.76912	21.1068	-5.83336	0							0.241875	-0.114705
-34.8802	-1.13641	-34.8802	21.9343	-32.9375	0							0.485561	-0.083148			-33.4248	68.9247	-33.4248	20.5294	-31.5506	0							0.468464	-0.027015			-8.01017	6.41812	-7.76747	21.1041	-5.82513	0							0.242698	-0.114696
-34.8785	-1.14095	-34.8785	21.934	-32.9293	0							0.487206	-0.083148			-33.4232	68.932	-33.4232	20.5296	-31.5426	0							0.470051	-0.026961			-8.00935	6.33264	-7.76583	21.1014	-5.8169	0							0.243521	-0.114687
-34.8769	-1.14601	-34.8769	21.9338	-32.9211	0							0.488853	-0.083148			-33.4216	68.9396	-33.4216	20.5299	-31.5347	0							0.471638	-0.026908			-8.00853	6.24894	-7.76418	21.0987	-5.80867	0							0.244343	-0.114678
-34.8752	-1.15227	-34.8752	21.9336	-32.9128	0							0.490498	-0.083148			-33.42	68.9475	-33.42	20.5301	-31.5267	0							0.473228	-0.026854			-8.0077	6.1623	-7.76254	21.096	-5.80044	0							0.245166	-0.11467
-34.8736	-1.15869	-34.8736	21.9334	-32.9046	0							0.492146	-0.083148			-33.4184	68.955	-33.4184	20.5304	-31.5188	0							0.474815	-0.0268			-8.00688	6.07354	-7.76089	21.0934	-5.79221	0							0.245989	-0.114661
-34.8719	-1.1638	-34.8719	21.9333	-32.8964	0							0.49379	-0.083148			-33.4168	68.9622	-33.4168	20.5306	-31.5108	0							0.476402	-0.026746			-8.00606	5.98689	-7.75924	21.0907	-5.78398	0							0.246811	-0.114652
-34.8703	-1.16799	-34.8703	21.9332	-32.8881	0							0.495438	-0.083148			-33.4152	68.9698	-33.4152	20.5308	-31.5029	0							0.477993	-0.026693			-8.00523	5.90906	-7.7576	21.0881	-5.77575	0							0.247634	-0.114634
-34.8686	-1.17188	-34.8686	21.9332	-32.8799	0							0.497082	-0.083148			-33.4136	68.9771	-33.4136	20.5309	-31.495	0							0.47958	-0.026639			-8.00441	5.83304	-7.75596	21.0856	-5.76752	0							0.248457	-0.114616
-34.867	-1.17527	-34.867	21.933	-32.8717	0							0.49873	-0.083148			-33.4121	68.9846	-33.4121	20.531	-31.487	0							0.481167	-0.026586			-8.00359	5.75572	-7.75431	21.0831	-5.75929	0							0.249279	-0.114598
-34.8653	-1.17838	-34.8653	21.9329	-32.8634	0							0.500374	-0.083148			-33.4105	68.9917	-33.4105	20.5312	-31.4791	0							0.482754	-0.026532			-8.00277	5.67723	-7.75266	21.0806	-5.75106	0							0.250102	-0.11458
-34.8637	-1.18162	-34.8637	21.9328	-32.8552	0							0.502022	-0.083148			-33.4089	68.9986	-33.4089	20.5314	-31.4711	0							0.484344	-0.026479			-8.00194	5.60001	-7.75102	21.0782	-5.74284	0							0.250925	-0.114562
-34.862	-1.18516	-34.862	21.9327	-32.847	0							0.503666	-0.083148			-33.4073	69.006	-33.4073	20.5315	-31.4632	0							0.485931	-0.026425			-8.00112	5.52628	-7.74937	21.0758	-5.73461	0							0.251747	-0.114544
-34.8604	-1.1888	-34.8604	21.9325	-32.8387	0							0.505314	-0.083148			-33.4057	69.0134	-33.4057	20.5317	-31.4553	0							0.487518	-0.026372			-8.0003	5.45299	-7.74773	21.0734	-5.72638	0							0.25257	-0.114526
-34.8588	-1.1919	-34.8588	21.9324	-32.8305	0							0.506958	-0.083148			-33.4041	69.0213	-33.4041	20.5318	-31.4473	0							0.489109	-0.026318			-7.99948	5.37637	-7.74608	21.0711	-5.71815	0							0.253393	-0.114508
-34.8571	-1.19483	-34.8571	21.9322	-32.8223	0							0.508606	-0.083148			-33.4025	69.0289	-33.4025	20.5319	-31.4394	0							0.490696	-0.026265			-7.99865	5.29856	-7.74444	21.0687	-5.70992	0							0.254215	-0.114491
-34.8555	-1.1983	-34.8555	21.9321	-32.8141	0							0.51025	-0.083148			-33.4009	69.0367	-33.4009	20.5322	-31.4314	0							0.492283	-0.026211			-7.99783	5.23107	-7.74279	21.0662	-5.70169	0							0.255038	-0.114473
-34.8538	-1.20166	-34.8538	21.9321	-32.8058	0							0.511898	-0.083148			-33.3994	69.0439	-33.3993	20.5324	-31.4235	0							0.49387	-0.026185			-7.99701	5.16935	-7.74115	21.0638	-5.69346	0							0.255861	-0.114464
-34.8522	-1.20417	-34.8522	21.9319	-32.7976	0							0.513542	-0.083148			-33.3978	69.0508	-33.3978	20.5327	-31.4155	0							0.495461	-0.026158			-7.99618	5.10646	-7.7395	21.0613	-5.68523	0							0.256683	-0.114455
-34.8505	-1.20606	-34.8505	21.9317	-32.7894	0							0.51519	-0.083148			-33.3962	69.0588	-33.3962	20.533	-31.4076	0							0.497047	-0.026132			-7.99536	5.03861	-7.73785	21.0588	-5.677	0							0.257506	-0.114446
-34.8489	-1.20864	-34.8489	21.9315	-32.7811	0							0.516834	-0.083148			-33.3946	69.0666	-33.3946	20.5333	-31.3997	0							0.498634	-0.026106			-7.99454	4.96955	-7.73621	21.0564	-5.66877	0							0.258329	-0.114436
-34.8472	-1.21164	-34.8472	21.9313	-32.7729	0							0.518478	-0.083148			-33.393	69.0745	-33.393	20.5336	-31.3917	0							0.500225	-0.026079			-7.99372	4.90504	-7.73456	21.0539	-5.66054	0							0.259151	-0.114427
-34.8456	-1.2139	-34.8456	21.9311	-32.7647	0							0.520126	-0.083148			-33.3914	69.082	-33.3914	20.534	-31.3838	0							0.501812	-0.026053			-7.99289	4.84341	-7.73292	21.0514	-5.65231	0							0.259974	-0.114418
-34.8439	-1.21586	-34.8439	21.931	-32.7564	0							0.52177	-0.083148			-33.3898	69.0891	-33.3898	20.5343	-31.3758	0							0.503399	-0.026027			-7.99207	4.78175	-7.73127	21.0491	-5.64408	0							0.260798	-0.114409
-34.8423	-1.21787	-34.8423	21.9308	-32.7482	0							0.523418	-0.083148			-33.3882	69.0961	-33.3882	20.5346	-31.3679	0							0.504986	-0.026			-7.99125	4.71648	-7.72963	21.0467	-5.63585	0							0.26162	-0.1144
-34.8407	-1.22051	-34.8407	21.9305	-32.74	0							0.525063	-0.083148			-33.3867	69.1028	-33.3866	20.5349	-31.36	0							0.506577	-0.025974			-7.99043	4.64969	-7.72798	21.0443	-5.62762	0							0.262443	-0.114391
-34.839	-1.22357	-34.839	21.9303	-32.7317	0							0.526711	-0.083148			-33.3851	69.1097	-33.3851	20.5353	-31.352	0							0.508163	-0.025947			-7.9896	4.58824	-7.72634	21.0419	-5.61939	0							0.263266	-0.114382
-34.8374	-1.22619	-34.8374	21.93	-32.7235	0							0.528355	-0.083148			-33.3835	69.1169	-33.3835	20.5355	-31.3441	0							0.50975	-0.025895			-7.98878	4.53031	-7.72469	21.0396	-5.61116	0							0.264088	-0.114373
-34.8357	-1.22861	-34.8357	21.9298	-32.7153	0							0.530003	-0.083148			-33.3819	69.124	-33.3819	20.5359	-31.3361	0							0.511341	-0.025842			-7.98796	4.47559	-7.72305	21.0373	-5.60293	0							0.264911	-0.114364
-34.8341	-1.2304	-34.8341	21.9295	-32.7071	0							0.531647	-0.083148			-33.3803	69.1311	-33.3803	20.536	-31.3282	0							0.512928	-0.025789			-7.98713	4.42111	-7.7214	21.0352	-5.5947	0							0.265734	-0.114355
-34.8324	-1.23203	-34.8324	21.9293	-32.6988	0							0.533295	-0.083148			-33.3787	69.1382	-33.3787	20.5363	-31.3203	0							0.514515	-0.025736			-7.98631	4.36404	-7.71976	21.0332	-5.58647	0							0.266556	-0.114346
-34.8308	-1.23381	-34.8308	21.9291	-32.6906	0							0.534939	-0.083148			-33.3771	69.1452	-33.3771	20.5365	-31.3123	0							0.516102	-0.025683			-7.98549	4.30571	-7.71811	21.0311	-5.57824	0							0.267379	-0.114337
-34.8291	-1.23614	-34.8291	21.9289	-32.6824	0							0.536587	-0.083148			-33.3755	69.1522	-33.3755	20.5368	-31.3044	0							0.517693	-0.02563			-7.98467	4.2485	-7.71647	21.0289	-5.57001	0							0.268202	-0.114328
-34.8275	-1.23879	-34.8275	21.9287	-32.6741	0							0.538231	-0.083148			-33.3739	69.1586	-33.3739	20.537	-31.2964	0							0.519279	-0.025578			-7.98384	4.19078	-7.71482	21.0267	-5.56178	0							0.269024	-0.114319
-34.8258	-1.24133	-34.8258	21.9285	-32.6659	0							0.539879	-0.083148			-33.3724	69.1656	-33.3724	20.5372	-31.2885	0							0.520866	-0.025525			-7.98302	4.1317	-7.71317	21.0244	-5.55355	0							0.269847	-0.114309
-34.8242	-1.24349	-34.8242	21.9282	-32.6577	0							0.541523	-0.083148			-33.3708	69.1721	-33.3708	20.5374	-31.2805	0							0.522457	-0.025472			-7.9822	4.0731	-7.71153	21.0222	-5.54532	0							0.27067	-0.1143
-34.8225	-1.24538	-34.8225	21.928	-32.6494	0							0.543171	-0.083148			-33.3692	69.1781	-33.3692	20.5376	-31.2726	0							0.524044	-0.025419			-7.98138	4.01847	-7.70988	21.02	-5.53709	0							0.271492	-0.114291
-34.8209	-1.24743	-34.8209	21.9277	-32.6412	0							0.544815	-0.083148			-33.3676	69.1845	-33.3676	20.5378	-31.2647	0							0.525631	-0.025367			-7.98055	3.96525	-7.70824	21.0177	-5.52886	0							0.272315	-0.114273
-34.8193	-1.24972	-34.8193	21.9275	-32.633	0							0.546463	-0.083148			-33.366	69.1907	-33.366	20.538	-31.2567	0							0.527218	-0.025314			-7.97973	3.91111	-7.70659	21.0154	-5.52064	0							0.273138	-0.114254
-34.8176	-1.25214	-34.8176	21.9274	-32.6247	0							0.548107	-0.083148			-33.3644	69.1972	-33.3644	20.5382	-31.2488	0							0.528809	-0.025262			-7.97891	3.85438	-7.70495	21.0132	-5.51241	0							0.27396	-0.114236
-34.816	-1.25548	-34.816	21.9273	-32.6165	0							0.549755	-0.083148			-33.3628	69.2034	-33.3628	20.5383	-31.2408	0							0.530396	-0.02521			-7.97809	3.79865	-7.7033	21.011	-5.50418	0							0.274783	-0.114217
-34.8143	-1.25817	-34.8143	21.927	-32.6083	0							0.551399	-0.083148			-33.3612	69.2095	-33.3612	20.5384	-31.2329	0							0.531982	-0.025157			-7.97726	3.74904	-7.70166	21.009	-5.49595	0							0.275606	-0.114199
-34.8127	-1.26016	-34.8127	21.9268	-32.6	0							0.553047	-0.083148			-33.3597	69.2155	-33.3597	20.5385	-31.225	0							0.533573	-0.025105			-7.97644	3.69932	-7.70001	21.0068	-5.48772	0							0.276428	-0.11418
-34.811	-1.26233	-34.811	21.9265	-32.5918	0							0.554691	-0.083148			-33.3581	69.2215	-33.3581	20.5388	-31.217	0							0.53516	-0.025053			-7.97562	3.64898	-7.69836	21.0046	-5.47949	0							0.277251	-0.114162
-34.8094	-1.26562	-34.8094	21.9263	-32.5836	0							0.556339	-0.083148			-33.3565	69.2279	-33.3565	20.5391	-31.2091	0							0.536747	-0.025			-7.97479	3.59695	-7.69672	21.0026	-5.47126	0							0.278074	-0.114143
-34.8077	-1.26941	-34.8077	21.9259	-32.5754	0							0.557983	-0.083148			-33.3549	69.2339	-33.3549	20.5394	-31.2011	0							0.538334	-0.024948			-7.97397	3.54642	-7.69508	21.0005	-5.46303	0							0.278896	-0.114125
-34.8061	-1.27159	-34.8061	21.9256	-32.5671	0							0.559631	-0.083148			-33.3533	69.2394	-33.3533	20.5398	-31.1932	0							0.539925	-0.024896			-7.97315	3.49919	-7.69343	20.9986	-5.4548	0							0.279719	-0.114106
-34.8044	-1.2737	-34.8044	21.9253	-32.5589	0							0.561275	-0.083148			-33.3517	69.245	-33.3517	20.5399	-31.1853	0							0.541512	-0.024844			-7.97233	3.45172	-7.69178	20.9967	-5.44657	0							0.280542	-0.114097
-34.8028	-1.27625	-34.8028	21.9252	-32.5507	0							0.56292	-0.083148			-33.3501	69.2505	-33.3501	20.5401	-31.1773	0							0.543098	-0.024792			-7.9715	3.40361	-7.69014	20.9947	-5.43834	0							0.281364	-0.114088
-34.8011	-1.2791	-34.8011	21.9252	-32.5424	0							0.564568	-0.083148			-33.3485	69.256	-33.3485	20.5403	-31.1694	0							0.544689	-0.02474			-7.97068	3.3544	-7.68849	20.9926	-5.43011	0							0.282187	-0.114079
-34.7995	-1.28158	-34.7995	21.925	-32.5342	0							0.566212	-0.083148			-33.347	69.2616	-33.3469	20.5406	-31.1614	0							0.546276	-0.024688			-7.96986	3.30888	-7.68685	20.9905	-5.42188	0							0.28301	-0.114069
-34.7979	-1.28268	-34.7979	21.9249	-32.526	0							0.56786	-0.083148			-33.3454	69.2671	-33.3454	20.5408	-31.1535	0							0.547863	-0.024637			-7.96903	3.2672	-7.6852	20.9883	-5.41365	0							0.283833	-0.11406
-34.7962	-1.28452	-34.7962	21.9249	-32.5177	0							0.569504	-0.083148			-33.3438	69.2726	-33.3438	20.541	-31.1455	0							0.54945	-0.024585			-7.96821	3.22537	-7.68356	20.9861	-5.40542	0							0.284656	-0.114051
-34.7946	-1.28637	-34.7946	21.9247	-32.5095	0							0.571152	-0.083148			-33.3422	69.2774	-33.3422	20.5413	-31.1376	0							0.551041	-0.024533			-7.96739	3.18212	-7.68191	20.984	-5.39719	0							0.285479	-0.114041
-34.7929	-1.28846	-34.7929	21.9245	-32.5013	0							0.572796	-0.083148			-33.3406	69.2825	-33.3406	20.5416	-31.1297	0							0.552628	-0.024481			-7.96657	3.13758	-7.68027	20.9818	-5.38896	0							0.286301	-0.114032
-34.7913	-1.29113	-34.7913	21.9244	-32.493	0							0.574444	-0.083148			-33.339	69.288	-33.339	20.5418	-31.1217	0							0.554214	-0.024429			-7.96574	3.09604	-7.67862	20.9797	-5.38073	0							0.287124	-0.114023
-34.7896	-1.29425	-34.7896	21.9242	-32.4848	0							0.576088	-0.083148			-33.3374	69.2934	-33.3374	20.5421	-31.1138	0							0.555805	-0.024378			-7.96492	3.0565	-7.67697	20.9777	-5.3725	0							0.287947	-0.114014
-34.788	-1.29721	-34.788	21.9241	-32.4766	0							0.577736	-0.083148			-33.3358	69.2997	-33.3358	20.5423	-31.1058	0							0.557392	-0.024326			-7.9641	3.01683	-7.67533	20.9756	-5.36427	0							0.288769	-0.114004
-34.7863	-1.29971	-34.7863	21.9241	-32.4683	0							0.57938	-0.083148			-33.3342	69.3058	-33.3342	20.5425	-31.0979	0							0.558979	-0.024275			-7.96328	2.9758	-7.67368	20.9736	-5.35604	0							0.289592	-0.113995
-34.7847	-1.30217	-34.7847	21.9239	-32.4601	0							0.581028	-0.083148			-33.3327	69.3123	-33.3327	20.5427	-31.09	0							0.56057	-0.024224			-7.96245	2.93437	-7.67204	20.9716	-5.34781	0							0.290415	-0.113985
-34.783	-1.30499	-34.783	21.9236	-32.4519	0							0.582672	-0.083148			-33.3311	69.3182	-33.3311	20.5429	-31.082	0							0.562157	-0.024173			-7.96163	2.89487	-7.67039	20.9695	-5.33958	0							0.291237	-0.113976
-34.7814	-1.30812	-34.7814	21.9233	-32.4437	0							0.58432	-0.083148			-33.3295	69.3238	-33.3295	20.5431	-31.0741	0							0.563744	-0.024121			-7.96081	2.85634	-7.66875	20.9675	-5.33135	0							0.29206	-0.113967
-34.7798	-1.31077	-34.7798	21.9232	-32.4354	0							0.585964	-0.083148			-33.3279	69.3289	-33.3279	20.5433	-31.0661	0							0.565331	-0.02407			-7.95998	2.81747	-7.6671	20.9657	-5.32313	0							0.292883	-0.113957
-34.7781	-1.31289	-34.7781	21.9229	-32.4272	0							0.587612	-0.083148			-33.3263	69.3338	-33.3263	20.5436	-31.0582	0							0.566921	-0.024019			-7.95916	2.77645	-7.66546	20.9638	-5.31489	0							0.293705	-0.113948
-34.7765	-1.31593	-34.7765	21.9226	-32.419	0							0.589256	-0.083148			-33.3247	69.3393	-33.3247	20.5439	-31.0503	0							0.568508	-0.023968			-7.95834	2.73577	-7.66381	20.9619	-5.30666	0							0.294528	-0.113939
-34.7748	-1.3182	-34.7748	21.9223	-32.4107	0							0.590904	-0.083148			-33.3231	69.3449	-33.3231	20.5442	-31.0423	0							0.570095	-0.023917			-7.95752	2.69821	-7.66217	20.9599	-5.29844	0							0.295351	-0.113929
-34.7732	-1.32014	-34.7732	21.922	-32.4025	0							0.592548	-0.083148			-33.3215	69.3505	-33.3215	20.5445	-31.0344	0							0.571686	-0.023865			-7.95669	2.66143	-7.66052	20.9579	-5.29021	0							0.296173	-0.11392
-34.7715	-1.32239	-34.7715	21.9217	-32.3943	0							0.594196	-0.083148			-33.32	69.3563	-33.3199	20.5448	-31.0264	0							0.573273	-0.023815			-7.95587	2.62401	-7.65888	20.9562	-5.28198	0							0.296996	-0.113901
-34.7699	-1.32517	-34.7699	21.9215	-32.386	0							0.59584	-0.083148			-33.3184	69.3621	-33.3184	20.545	-31.0185	0							0.57486	-0.023764			-7.95505	2.58617	-7.65723	20.9543	-5.27375	0							0.297819	-0.113882
-34.7682	-1.32827	-34.7682	21.9213	-32.3778	0							0.597488	-0.083148			-33.3168	69.3677	-33.3168	20.5452	-31.0105	0							0.576447	-0.023714			-7.95423	2.55022	-7.65559	20.9523	-5.26552	0							0.298641	-0.113863
-34.7666	-1.33109	-34.7666	21.921	-32.3696	0							0.599133	-0.083148			-33.3152	69.3725	-33.3152	20.5455	-31.0026	0							0.578037	-0.023663			-7.9534	2.52034	-7.65394	20.9503	-5.25729	0							0.299464	-0.113844
-34.7649	-1.33383	-34.7649	21.9209	-32.3613	0							0.60078	-0.083148			-33.3136	69.3768	-33.3136	20.5457	-30.9947	0							0.579624	-0.023612			-7.95258	2.49033	-7.65229	20.9484	-5.24906	0							0.300287	-0.113825
-34.7633	-1.33642	-34.7633	21.9208	-32.3531	0							0.602425	-0.083148			-33.312	69.3812	-33.312	20.5459	-30.9867	0							0.581211	-0.023562			-7.95176	2.46052	-7.65065	20.9465	-5.24083	0							0.301109	-0.113806
-34.7616	-1.33896	-34.7616	21.9207	-32.3449	0							0.604069	-0.083148			-33.3104	69.3857	-33.3104	20.5462	-30.9788	0							0.582802	-0.023511			-7.95094	2.42918	-7.649	20.9446	-5.2326	0							0.301932	-0.113787
-34.76	-1.34032	-34.76	21.9207	-32.3366	0							0.605717	-0.083148			-33.3088	69.3902	-33.3088	20.5464	-30.9708	0							0.584389	-0.02346			-7.95011	2.39814	-7.64736	20.9427	-5.22437	0							0.302755	-0.113768
-34.7584	-1.34146	-34.7584	21.9205	-32.3284	0							0.607361	-0.083148			-33.3073	69.3954	-33.3072	20.5466	-30.9629	0							0.585976	-0.02341			-7.94929	2.37183	-7.64571	20.9408	-5.21614	0							0.303577	-0.113749
-34.7567	-1.34255	-34.7567	21.9203	-32.3202	0							0.609009	-0.083148			-33.3057	69.4005	-33.3057	20.547	-30.955	0							0.587563	-0.023359			-7.94847	2.34543	-7.64407	20.939	-5.20791	0							0.3044	-0.11373
-34.7551	-1.34318	-34.7551	21.9201	-32.312	0							0.610653	-0.083148			-33.3041	69.4054	-33.3041	20.5473	-30.947	0							0.589153	-0.023309			-7.94764	2.31875	-7.64242	20.9372	-5.19968	0							0.305223	-0.113721
-34.7534	-1.34382	-34.7534	21.9199	-32.3037	0							0.612301	-0.083148			-33.3025	69.4101	-33.3025	20.5475	-30.9391	0							0.59074	-0.023259			-7.94682	2.29069	-7.64078	20.9353	-5.19145	0							0.306046	-0.113711
-34.7518	-1.3457	-34.7518	21.9198	-32.2955	0							0.613945	-0.083148			-33.3009	69.4152	-33.3009	20.5476	-30.9311	0							0.592327	-0.023209			-7.946	2.263	-7.63913	20.9335	-5.18322	0							0.306869	-0.113702
-34.7501	-1.34785	-34.7501	21.9197	-32.2873	0							0.615593	-0.083148			-33.2993	69.4209	-33.2993	20.5478	-30.9232	0							0.593918	-0.023159			-7.94518	2.2378	-7.63749	20.9317	-5.17499	0							0.307692	-0.113692
-34.7485	-1.34859	-34.7485	21.9195	-32.279	0							0.617237	-0.083148			-33.2977	69.4263	-33.2977	20.548	-30.9152	0							0.595505	-0.023109			-7.94435	2.21269	-7.63584	20.93	-5.16676	0							0.308514	-0.113683
-34.7468	-1.34837	-34.7468	21.9194	-32.2708	0							0.618885	-0.083148			-33.2961	69.4318	-33.2961	20.5482	-30.9073	0							0.597092	-0.023059			-7.94353	2.18729	-7.63419	20.9282	-5.15853	0							0.309337	-0.113673
-34.7452	-1.3482	-34.7452	21.9192	-32.2626	0							0.620529	-0.083148			-33.2945	69.4365	-33.2945	20.5482	-30.8994	0							0.598679	-0.023009			-7.94271	2.16155	-7.63255	20.9264	-5.1503	0							0.31016	-0.113664
-34.7435	-1.34857	-34.7435	21.919	-32.2543	0							0.622177	-0.083148			-33.293	69.441	-33.2929	20.5482	-30.8914	0							0.600269	-0.022959			-7.94189	2.13712	-7.6309	20.9247	-5.14207	0							0.310982	-0.113654
-34.7419	-1.34919	-34.7419	21.9188	-32.2461	0							0.623821	-0.083148			-33.2914	69.4452	-33.2914	20.5483	-30.8835	0							0.601856	-0.022909			-7.94106	2.11429	-7.62926	20.9229	-5.13384	0							0.311805	-0.113645
-34.7402	-1.35028	-34.7402	21.9186	-32.2379	0							0.625469	-0.083148			-33.2898	69.4492	-33.2898	20.5483	-30.8755	0							0.603443	-0.022859			-7.94024	2.09153	-7.62761	20.9212	-5.12561	0							0.312628	-0.113635
-34.7386	-1.35196	-34.7386	21.9184	-32.2296	0							0.627113	-0.083148			-33.2882	69.4543	-33.2882	20.5483	-30.8676	0							0.605034	-0.02281			-7.93942	2.06672	-7.62597	20.9195	-5.11738	0							0.31345	-0.113625
-34.737	-1.35376	-34.737	21.9183	-32.2214	0							0.628761	-0.083148			-33.2866	69.4603	-33.2866	20.5484	-30.8597	0							0.606621	-0.022761			-7.9386	2.04086	-7.62432	20.9178	-5.10916	0							0.314273	-0.113616
-34.7353	-1.3548	-34.7353	21.9181	-32.2132	0							0.630405	-0.083148			-33.285	69.4663	-33.285	20.5484	-30.8517	0							0.608208	-0.022712			-7.93777	2.01795	-7.62268	20.9161	-5.10093	0							0.315096	-0.113606
-34.7337	-1.35503	-34.7337	21.9179	-32.2049	0							0.632053	-0.083148			-33.2834	69.4716	-33.2834	20.5485	-30.8438	0							0.609795	-0.022662			-7.93695	1.99655	-7.62103	20.9145	-5.09269	0							0.315918	-0.113597
-34.732	-1.3549	-34.732	21.9177	-32.1967	0							0.633698	-0.083148			-33.2818	69.4763	-33.2818	20.5485	-30.8358	0							0.611385	-0.022613			-7.93613	1.97531	-7.61939	20.9128	-5.08447	0							0.316741	-0.113587
-34.7304	-1.35485	-34.7304	21.9175	-32.1885	0							0.635345	-0.083148			-33.2803	69.481	-33.2802	20.5485	-30.8279	0							0.612972	-0.022564			-7.9353	1.95465	-7.61774	20.9112	-5.07624	0							0.317564	-0.113578
-34.7287	-1.35518	-34.7287	21.9173	-32.1803	0							0.63699	-0.083148			-33.2787	69.4857	-33.2787	20.5485	-30.82	0							0.614559	-0.022514			-7.93448	1.93563	-7.61609	20.9096	-5.06801	0							0.318386	-0.113568
-34.7271	-1.35566	-34.7271	21.917	-32.172	0							0.638638	-0.083148			-33.2771	69.4902	-33.2771	20.5485	-30.812	0							0.61615	-0.022465			-7.93366	1.91865	-7.61445	20.9079	-5.05978	0							0.319209	-0.113558
-34.7254	-1.35602	-34.7254	21.9168	-32.1638	0							0.640282	-0.083148			-33.2755	69.4948	-33.2755	20.5487	-30.8041	0							0.617737	-0.022416			-7.93284	1.90135	-7.6128	20.9064	-5.05155	0							0.320032	-0.113549
-34.7238	-1.35609	-34.7238	21.9165	-32.1556	0							0.64193	-0.083148			-33.2739	69.4995	-33.2739	20.5489	-30.7961	0							0.619324	-0.022367			-7.93201	1.88312	-7.61116	20.905	-5.04332	0							0.320854	-0.113539
-34.7221	-1.356	-34.7221	21.9161	-32.1473	0							0.643574	-0.083148			-33.2723	69.5045	-33.2723	20.5489	-30.7882	0							0.620911	-0.022318			-7.93119	1.86372	-7.60951	20.9035	-5.03509	0							0.321677	-0.11352
-34.7205	-1.35615	-34.7205	21.9158	-32.1391	0							0.645222	-0.083148			-33.2707	69.5094	-33.2707	20.549	-30.7802	0							0.622501	-0.022269			-7.93037	1.84382	-7.60787	20.9019	-5.02686	0							0.3225	-0.1135
-34.7188	-1.35722	-34.7188	21.9155	-32.1309	0							0.646866	-0.083148			-33.2691	69.5139	-33.2691	20.5491	-30.7723	0							0.624088	-0.022221			-7.92955	1.82519	-7.60622	20.9003	-5.01863	0							0.323322	-0.113481
-34.7172	-1.35873	-34.7172	21.9153	-32.1226	0							0.64851	-0.083148			-33.2676	69.5175	-33.2675	20.5492	-30.7644	0							0.625675	-0.022172			-7.92872	1.80742	-7.60458	20.8986	-5.0104	0							0.324145	-0.113462
-34.7156	-1.35965	-34.7156	21.915	-32.1144	0							0.650158	-0.083148			-33.266	69.5204	-33.266	20.5493	-30.7564	0							0.627266	-0.022124			-7.9279	1.78967	-7.60293	20.897	-5.00217	0							0.324968	-0.113442
-34.7139	-1.36029	-34.7139	21.9147	-32.1062	0							0.651802	-0.083148			-33.2644	69.5245	-33.2644	20.5494	-30.7485	0							0.628853	-0.022075			-7.92708	1.77142	-7.60129	20.8955	-4.99394	0							0.32579	-0.113423
-34.7123	-1.36114	-34.7123	21.9145	-32.0979	0							0.65345	-0.083148			-33.2628	69.5285	-33.2628	20.5494	-30.7405	0							0.63044	-0.022026			-7.92625	1.75336	-7.59964	20.8938	-4.98571	0							0.326613	-0.113403
-34.7106	-1.36118	-34.7106	21.9143	-32.0897	0							0.655094	-0.083148			-33.2612	69.5326	-33.2612	20.5495	-30.7326	0							0.632027	-0.021978			-7.92543	1.73694	-7.598	20.8921	-4.97748	0							0.327436	-0.113384
-34.709	-1.36024	-34.709	21.9142	-32.0815	0							0.656742	-0.083148			-33.2596	69.5362	-33.2596	20.5494	-30.7247	0							0.633617	-0.021929			-7.92461	1.72154	-7.59635	20.8905	-4.96925	0							0.328259	-0.113365
-34.7073	-1.36027	-34.7073	21.9141	-32.0733	0							0.658386	-0.083148			-33.258	69.539	-33.258	20.5493	-30.7167	0							0.635204	-0.021881			-7.92379	1.70599	-7.59471	20.8888	-4.96102	0							0.329082	-0.113345
-34.7057	-1.36165	-34.7057	21.914	-32.065	0							0.660034	-0.083148			-33.2564	69.5428	-33.2564	20.5493	-30.7088	0							0.636791	-0.021833			-7.92296	1.68991	-7.59306	20.887	-4.95279	0							0.329905	-0.113336
-34.704	-1.36323	-34.704	21.914	-32.0568	0							0.661678	-0.083148			-33.2548	69.5472	-33.2548	20.5493	-30.7008	0							0.638382	-0.021785			-7.92214	1.6742	-7.59141	20.8853	-4.94456	0							0.330727	-0.113326
-34.7024	-1.36444	-34.7024	21.9139	-32.0486	0							0.663326	-0.083148			-33.2533	69.5515	-33.2533	20.5491	-30.6929	0							0.639969	-0.021737			-7.92132	1.65961	-7.58977	20.8838	-4.93633	0							0.33155	-0.113316
-34.7007	-1.36527	-34.7007	21.9136	-32.0403	0							0.66497	-0.083148			-33.2517	69.5557	-33.2517	20.5491	-30.685	0							0.641556	-0.021689			-7.9205	1.64535	-7.58812	20.8822	-4.9281	0							0.332373	-0.113306
-34.6991	-1.36596	-34.6991	21.9133	-32.0321	0							0.666618	-0.083148			-33.2501	69.5599	-33.2501	20.549	-30.677	0							0.643143	-0.021641			-7.91967	1.63101	-7.58648	20.8807	-4.91987	0							0.333195	-0.113297
-34.6975	-1.36604	-34.6975	21.9129	-32.0239	0							0.668262	-0.083148			-33.2485	69.5644	-33.2485	20.549	-30.6691	0							0.644733	-0.021593			-7.91885	1.61633	-7.58483	20.8791	-4.91164	0							0.334018	-0.113287
-34.6958	-1.36593	-34.6958	21.9126	-32.0156	0							0.66991	-0.083148			-33.2469	69.5684	-33.2469	20.5488	-30.6611	0							0.64632	-0.021545			-7.91803	1.60237	-7.58319	20.8775	-4.90341	0							0.334841	-0.113277
-34.6942	-1.36594	-34.6942	21.9123	-32.0074	0							0.671555	-0.083148			-33.2453	69.5713	-33.2453	20.5487	-30.6532	0							0.647907	-0.021498			-7.9172	1.5898	-7.58154	20.8759	-4.89518	0							0.335663	-0.113267
-34.6925	-1.36634	-34.6925	21.9121	-31.9992	0							0.673203	-0.083148			-33.2437	69.5743	-33.2437	20.5486	-30.6452	0							0.649498	-0.02145			-7.91638	1.57737	-7.5799	20.8743	-4.88696	0							0.336486	-0.113258
-34.6909	-1.36718	-34.6909	21.9118	-31.9909	0							0.674847	-0.083148			-33.2421	69.5777	-33.2421	20.5485	-30.6373	0							0.651085	-0.021402			-7.91556	1.56441	-7.57825	20.8728	-4.87873	0							0.337309	-0.113248
-34.6892	-1.36844	-34.6892	21.9116	-31.9827	0							0.676495	-0.083148			-33.2406	69.5814	-33.2405	20.5484	-30.6294	0							0.652672	-0.021355			-7.91474	1.55068	-7.5766	20.8713	-4.8705	0							0.338131	-0.113238
-34.6876	-1.37016	-34.6876	21.9114	-31.9745	0							0.678139	-0.083148			-33.239	69.5852	-33.239	20.5483	-30.6214	0							0.654259	-0.021308			-7.91391	1.53715	-7.57496	20.8697	-4.86227	0							0.338954	-0.113228
-34.6859	-1.37152	-34.6859	21.9112	-31.9662	0							0.679787	-0.083148			-33.2374	69.5888	-33.2374	20.5481	-30.6135	0							0.655849	-0.021261			-7.91309	1.52431	-7.57331	20.8681	-4.85404	0							0.339777	-0.113219
-34.6843	-1.37247	-34.6843	21.9108	-31.958	0							0.681431	-0.083148			-33.2358	69.5922	-33.2358	20.5479	-30.6055	0							0.657436	-0.021213			-7.91227	1.51169	-7.57167	20.8665	-4.84581	0							0.340599	-0.113209
-34.6826	-1.3734	-34.6826	21.9107	-31.9498	0							0.683079	-0.083148			-33.2342	69.5954	-33.2342	20.5477	-30.5976	0							0.659023	-0.021166			-7.91145	1.49899	-7.57002	20.865	-4.83758	0							0.341422	-0.113199
-34.681	-1.37466	-34.681	21.9106	-31.9416	0							0.684723	-0.083148			-33.2326	69.5991	-33.2326	20.5475	-30.5897	0							0.660614	-0.021119			-7.91062	1.48618	-7.56838	20.8634	-4.82935	0							0.342245	-0.113189
-34.6793	-1.37576	-34.6793	21.9105	-31.9333	0							0.686371	-0.083148			-33.231	69.6027	-33.231	20.5473	-30.5817	0							0.662201	-0.021072			-7.9098	1.47376	-7.56673	20.8619	-4.82112	0							0.343067	-0.113179
-34.6777	-1.37654	-34.6777	21.9104	-31.9251	0							0.688015	-0.083148			-33.2294	69.6061	-33.2294	20.5471	-30.5738	0							0.663788	-0.021025			-7.90898	1.46236	-7.56509	20.8603	-4.81289	0							0.34389	-0.11317
-34.6761	-1.37753	-34.6761	21.9101	-31.9169	0							0.689659	-0.083148			-33.2279	69.6095	-33.2278	20.5469	-30.5658	0							0.665375	-0.020978			-7.90815	1.45112	-7.56344	20.8589	-4.80466	0							0.344713	-0.11316
-34.6744	-1.37914	-34.6744	21.9098	-31.9086	0							0.691307	-0.083148			-33.2263	69.6136	-33.2263	20.5469	-30.5579	0							0.666965	-0.020931			-7.90733	1.43973	-7.5618	20.8574	-4.79643	0							0.345535	-0.11315
-34.6728	-1.38138	-34.6728	21.9097	-31.9004	0							0.692951	-0.083148			-33.2247	69.6185	-33.2247	20.5468	-30.5499	0							0.668552	-0.020884			-7.90651	1.42827	-7.56015	20.8559	-4.7882	0							0.346358	-0.11314
-34.6711	-1.38346	-34.6711	21.9095	-31.8922	0							0.694599	-0.083148			-33.2231	69.623	-33.2231	20.5467	-30.542	0							0.670139	-0.020838			-7.90569	1.41743	-7.55851	20.8544	-4.77997	0							0.347181	-0.11313
-34.6695	-1.3849	-34.6695	21.9094	-31.8839	0							0.696243	-0.083148			-33.2215	69.6267	-33.2215	20.5465	-30.5341	0							0.67173	-0.020792			-7.90486	1.40758	-7.55686	20.8531	-4.77174	0							0.348003	-0.113121
-34.6678	-1.38652	-34.6678	21.9092	-31.8757	0							0.697891	-0.083148			-33.2199	69.6302	-33.2199	20.5464	-30.5261	0							0.673317	-0.020745			-7.90404	1.39763	-7.55521	20.8518	-4.76351	0							0.348826	-0.113111
-34.6662	-1.38791	-34.6662	21.909	-31.8675	0							0.699535	-0.083148			-33.2183	69.6339	-33.2183	20.5462	-30.5182	0							0.674904	-0.020699			-7.90322	1.38739	-7.55357	20.8503	-4.75528	0							0.349649	-0.113101
-34.6645	-1.38861	-34.6645	21.9088	-31.8592	0							0.701183	-0.083148			-33.2167	69.6377	-33.2167	20.5461	-30.5102	0							0.676495	-0.020652			-7.9024	1.3768	-7.55192	20.849	-4.74705	0							0.350471	-0.113091
-34.6629	-1.38905	-34.6629	21.9085	-31.851	0							0.702827	-0.083148			-33.2151	69.6407	-33.2151	20.546	-30.5023	0							0.678082	-0.020606			-7.90157	1.3665	-7.55028	20.8476	-4.73882	0							0.351295	-0.113081
-34.6612	-1.38979	-34.6612	21.9083	-31.8428	0							0.704475	-0.083148			-33.2136	69.6425	-33.2136	20.546	-30.4944	0							0.679668	-0.02056			-7.90075	1.35651	-7.54863	20.8461	-4.73059	0							0.352118	-0.113071
-34.6596	-1.39122	-34.6596	21.9081	-31.8345	0							0.70612	-0.083148			-33.212	69.6444	-33.212	20.5458	-30.4864	0							0.681255	-0.020513			-7.89993	1.34644	-7.54699	20.8446	-4.72236	0							0.35294	-0.113062
-34.6579	-1.39255	-34.6579	21.908	-31.8263	0							0.707767	-0.083148			-33.2104	69.6463	-33.2104	20.5458	-30.4785	0							0.682846	-0.020467			-7.8991	1.33593	-7.54534	20.8431	-4.71413	0							0.353763	-0.113052
-34.6563	-1.39372	-34.6563	21.9077	-31.8181	0							0.709412	-0.083148			-33.2088	69.6481	-33.2088	20.5458	-30.4705	0							0.684433	-0.020421			-7.89828	1.32571	-7.5437	20.8415	-4.7059	0							0.354586	-0.113032
-34.6547	-1.39497	-34.6547	21.9075	-31.8099	0							0.71106	-0.083148			-33.2072	69.6497	-33.2072	20.5458	-30.4626	0							0.68602	-0.020376			-7.89746	1.31737	-7.54205	20.8399	-4.69767	0							0.355408	-0.113012
-34.653	-1.39583	-34.653	21.9073	-31.8016	0							0.712704	-0.083148			-33.2056	69.6512	-33.2056	20.5459	-30.4547	0							0.687611	-0.02033			-7.89664	1.30978	-7.54041	20.8383	-4.68945	0							0.356231	-0.112992
-34.6514	-1.39574	-34.6514	21.9072	-31.7934	0							0.714352	-0.083148			-33.204	69.653	-33.204	20.546	-30.4467	0							0.689198	-0.020285			-7.89581	1.30201	-7.53876	20.8367	-4.68121	0							0.357054	-0.112972
-34.6497	-1.39527	-34.6497	21.907	-31.7852	0							0.715996	-0.083148			-33.2024	69.655	-33.2024	20.546	-30.4388	0							0.690784	-0.020239			-7.89499	1.2933	-7.53712	20.8353	-4.67298	0							0.357876	-0.112952
-34.6481	-1.39499	-34.6481	21.9068	-31.7769	0							0.717644	-0.083148			-33.2009	69.6572	-33.2008	20.5461	-30.4308	0							0.692371	-0.020193			-7.89417	1.28439	-7.53547	20.8339	-4.66476	0							0.358699	-0.112933
-34.6464	-1.39411	-34.6464	21.9065	-31.7687	0							0.719288	-0.083148			-33.1993	69.6594	-33.1993	20.5463	-30.4229	0							0.693962	-0.020148			-7.89335	1.27519	-7.53382	20.8324	-4.65653	0							0.359522	-0.112913
-34.6448	-1.39327	-34.6448	21.9064	-31.7605	0							0.720936	-0.083148			-33.1977	69.6613	-33.1977	20.5465	-30.4149	0							0.695549	-0.020102			-7.89252	1.26594	-7.53218	20.8309	-4.6483	0							0.360344	-0.112893
-34.6431	-1.39279	-34.6431	21.9063	-31.7522	0							0.72258	-0.083148			-33.1961	69.663	-33.1961	20.5467	-30.407	0							0.697136	-0.020057			-7.8917	1.25651	-7.53053	20.8294	-4.64007	0							0.361167	-0.112873
-34.6415	-1.39262	-34.6415	21.9063	-31.744	0							0.724228	-0.083148			-33.1945	69.6649	-33.1945	20.547	-30.3991	0							0.698727	-0.020011			-7.89088	1.24668	-7.52889	20.828	-4.63184	0							0.36199	-0.112853
-34.6398	-1.39266	-34.6398	21.9063	-31.7358	0							0.725872	-0.083148			-33.1929	69.6667	-33.1929	20.5474	-30.3911	0							0.700314	-0.019966			-7.89006	1.2371	-7.52724	20.8265	-4.62361	0							0.362812	-0.112843
-34.6382	-1.39283	-34.6382	21.9062	-31.7275	0							0.72752	-0.083148			-33.1913	69.6682	-33.1913	20.5478	-30.3832	0							0.7019	-0.019921			-7.88923	1.22908	-7.5256	20.8252	-4.61538	0							0.363635	-0.112833
-34.6366	-1.39371	-34.6366	21.9061	-31.7193	0							0.729164	-0.083148			-33.1897	69.6695	-33.1897	20.548	-30.3752	0							0.703487	-0.019877			-7.88841	1.22099	-7.52395	20.8238	-4.60715	0							0.364458	-0.112823
-34.6349	-1.39471	-34.6349	21.9061	-31.7111	0							0.730812	-0.083148			-33.1881	69.671	-33.1881	20.5482	-30.3673	0							0.705078	-0.019832			-7.88759	1.21293	-7.52231	20.8224	-4.59892	0							0.36528	-0.112813
-34.6333	-1.39591	-34.6333	21.9061	-31.7029	0							0.732456	-0.083148			-33.1866	69.6729	-33.1866	20.5485	-30.3594	0							0.706665	-0.019787			-7.88676	1.20493	-7.52066	20.8209	-4.59069	0							0.366103	-0.112803
-34.6316	-1.39743	-34.6316	21.906	-31.6946	0							0.7341	-0.083148			-33.185	69.675	-33.185	20.5488	-30.3514	0							0.708252	-0.019742			-7.88594	1.19697	-7.51902	20.8196	-4.58246	0							0.366926	-0.112793
-34.63	-1.39892	-34.63	21.906	-31.6864	0							0.735748	-0.083148			-33.1834	69.677	-33.1834	20.549	-30.3435	0							0.709843	-0.019697			-7.88512	1.18993	-7.51737	20.8183	-4.57423	0							0.367748	-0.112783
-34.6283	-1.40054	-34.6283	21.9059	-31.6782	0							0.737392	-0.083148			-33.1818	69.6784	-33.1818	20.5491	-30.3355	0							0.71143	-0.019653			-7.8843	1.18292	-7.51572	20.8169	-4.566	0							0.368571	-0.112773
-34.6267	-1.40201	-34.6267	21.9059	-31.6699	0							0.73904	-0.083148			-33.1802	69.68	-33.1802	20.5494	-30.3276	0							0.713017	-0.019608			-7.88347	1.17592	-7.51408	20.8154	-4.55777	0							0.369394	-0.112763
-34.625	-1.40273	-34.625	21.9059	-31.6617	0							0.740685	-0.083148			-33.1786	69.6819	-33.1786	20.5496	-30.3197	0							0.714603	-0.019563			-7.88265	1.16905	-7.51243	20.8139	-4.54954	0							0.370216	-0.112753
-34.6234	-1.40321	-34.6234	21.9059	-31.6535	0							0.742332	-0.083148			-33.177	69.6842	-33.177	20.5498	-30.3117	0							0.716194	-0.019519			-7.88183	1.16262	-7.51079	20.8124	-4.54131	0							0.371039	-0.112743
-34.6217	-1.4041	-34.6217	21.9059	-31.6452	0							0.743977	-0.083148			-33.1754	69.6864	-33.1754	20.5501	-30.3038	0							0.717781	-0.019475			-7.88101	1.15716	-7.50914	20.811	-4.53308	0							0.371862	-0.112733
-34.6201	-1.40547	-34.6201	21.9057	-31.637	0							0.745625	-0.083148			-33.1739	69.6883	-33.1739	20.5504	-30.2958	0							0.719368	-0.019431			-7.88018	1.15191	-7.5075	20.8097	-4.52485	0							0.372684	-0.112723
-34.6184	-1.40638	-34.6184	21.9056	-31.6288	0							0.747269	-0.083148			-33.1723	69.6903	-33.1723	20.5508	-30.2879	0							0.720959	-0.019387			-7.87936	1.14613	-7.50585	20.8085	-4.51662	0							0.373507	-0.112713
-34.6168	-1.40672	-34.6168	21.9053	-31.6205	0							0.748917	-0.083148			-33.1707	69.6923	-33.1707	20.5511	-30.2799	0							0.722546	-0.019343			-7.87854	1.13997	-7.50421	20.8071	-4.50839	0							0.374331	-0.112703
-34.6152	-1.40703	-34.6152	21.905	-31.6123	0							0.750561	-0.083148			-33.1691	69.6945	-33.1691	20.5514	-30.272	0							0.724133	-0.019299			-7.87772	1.134	-7.50256	20.8057	-4.50016	0							0.375153	-0.112693
-34.6135	-1.40799	-34.6135	21.9049	-31.6041	0							0.752209	-0.083148			-33.1675	69.6973	-33.1675	20.5517	-30.2641	0							0.725719	-0.019255			-7.87689	1.12829	-7.50092	20.8043	-4.49193	0							0.375976	-0.112683
-34.6119	-1.40986	-34.6119	21.9048	-31.5958	0							0.753853	-0.083148			-33.1659	69.7001	-33.1659	20.5521	-30.2561	0							0.72731	-0.019211			-7.87607	1.12264	-7.49927	20.803	-4.4837	0							0.376799	-0.112673
-34.6102	-1.41251	-34.6102	21.9047	-31.5876	0							0.755501	-0.083148			-33.1643	69.703	-33.1643	20.5523	-30.2482	0							0.728897	-0.019167			-7.87525	1.11684	-7.49763	20.8016	-4.47547	0							0.377621	-0.112663
-34.6086	-1.41437	-34.6086	21.9045	-31.5794	0							0.757145	-0.083148			-33.1627	69.7055	-33.1627	20.5525	-30.2402	0							0.730484	-0.019123			-7.87442	1.11085	-7.49598	20.8001	-4.46725	0							0.378444	-0.112653
-34.6069	-1.41564	-34.6069	21.9043	-31.5712	0							0.758793	-0.083148			-33.1612	69.7077	-33.1611	20.5528	-30.2323	0							0.732075	-0.01908			-7.8736	1.10564	-7.49434	20.7987	-4.45901	0							0.379267	-0.112643
-34.6053	-1.4169	-34.6053	21.904	-31.5629	0							0.760437	-0.083148			-33.1596	69.7094	-33.1596	20.5531	-30.2244	0							0.733662	-0.019037			-7.87278	1.101	-7.49269	20.7972	-4.45079	0							0.380089	-0.112633
-34.6036	-1.41813	-34.6036	21.9038	-31.5547	0							0.762085	-0.083148			-33.158	69.7109	-33.158	20.5533	-30.2164	0							0.735249	-0.018993			-7.87196	1.09645	-7.49104	20.7958	-4.44256	0							0.380912	-0.112623
-34.602	-1.41922	-34.602	21.9035	-31.5465	0							0.763729	-0.083148			-33.1564	69.7124	-33.1564	20.5535	-30.2085	0							0.736835	-0.01895			-7.87113	1.09184	-7.4894	20.7943	-4.43433	0							0.381735	-0.112613
-34.6003	-1.42041	-34.6003	21.9032	-31.5382	0							0.765377	-0.083148			-33.1548	69.7143	-33.1548	20.5537	-30.2005	0							0.738426	-0.018907			-7.87031	1.08721	-7.48775	20.7929	-4.4261	0							0.382557	-0.112603
-34.5987	-1.42155	-34.5987	21.9029	-31.53	0							0.767021	-0.083148			-33.1532	69.7161	-33.1532	20.5539	-30.1926	0							0.740013	-0.018864			-7.86949	1.08273	-7.48611	20.7914	-4.41787	0							0.38338	-0.112593
-34.597	-1.42272	-34.597	21.9027	-31.5218	0							0.768669	-0.083148			-33.1516	69.7178	-33.1516	20.554	-30.1847	0							0.7416	-0.018821			-7.86867	1.07832	-7.48446	20.79	-4.40964	0							0.384203	-0.112583
-34.5954	-1.42367	-34.5954	21.9024	-31.5135	0							0.770313	-0.083148			-33.15	69.7194	-33.15	20.5543	-30.1767	0							0.743191	-0.018777			-7.86784	1.07392	-7.48282	20.7886	-4.40141	0							0.385025	-0.112573
-34.5938	-1.4242	-34.5938	21.9021	-31.5053	0							0.771961	-0.083148			-33.1484	69.7214	-33.1484	20.5545	-30.1688	0							0.744778	-0.018734			-7.86702	1.0692	-7.48117	20.7872	-4.39318	0							0.385848	-0.112563
-34.5921	-1.42404	-34.5921	21.9018	-31.4971	0							0.773605	-0.083148			-33.1469	69.7237	-33.1469	20.5548	-30.1608	0							0.746365	-0.018691			-7.8662	1.06428	-7.47953	20.7859	-4.38495	0							0.386671	-0.112553
-34.5905	-1.42314	-34.5905	21.9016	-31.4888	0							0.775253	-0.083148			-33.1453	69.7259	-33.1453	20.5551	-30.1529	0							0.747952	-0.018627			-7.86537	1.05956	-7.47788	20.7844	-4.37672	0							0.387493	-0.112533
-34.5888	-1.42212	-34.5888	21.9015	-31.4806	0							0.776897	-0.083148			-33.1437	69.7282	-33.1437	20.5553	-30.1449	0							0.749542	-0.018564			-7.86455	1.055	-7.47623	20.7829	-4.36849	0							0.388316	-0.112512
-34.5872	-1.42112	-34.5872	21.9013	-31.4724	0							0.778542	-0.083148			-33.1421	69.7304	-33.1421	20.5554	-30.137	0							0.751129	-0.0185			-7.86373	1.05043	-7.47459	20.7815	-4.36026	0							0.389139	-0.112492
-34.5855	-1.41981	-34.5855	21.9011	-31.4641	0							0.78019	-0.083148			-33.1405	69.7325	-33.1405	20.5556	-30.1291	0							0.752716	-0.018436			-7.86291	1.04579	-7.47295	20.7802	-4.35203	0							0.389961	-0.112472
-34.5839	-1.41838	-34.5839	21.901	-31.4559	0							0.781834	-0.083148			-33.1389	69.7347	-33.1389	20.5558	-30.1211	0							0.754307	-0.018372			-7.86208	1.04122	-7.4713	20.7788	-4.3438	0							0.390784	-0.112452
-34.5822	-1.41755	-34.5822	21.9009	-31.4477	0							0.783482	-0.083148			-33.1373	69.7368	-33.1373	20.5559	-30.1132	0							0.755894	-0.018308			-7.86126	1.03707	-7.46965	20.7773	-4.33557	0							0.391607	-0.112431
-34.5806	-1.41751	-34.5806	21.9008	-31.4395	0							0.785126	-0.083148			-33.1357	69.7392	-33.1357	20.5562	-30.1052	0							0.757481	-0.018245			-7.86044	1.03323	-7.46801	20.776	-4.32734	0							0.392429	-0.112411
-34.5789	-1.41756	-34.5789	21.9006	-31.4312	0							0.786774	-0.083148			-33.1342	69.7415	-33.1341	20.5565	-30.0973	0							0.759068	-0.018181			-7.85961	1.02939	-7.46636	20.7747	-4.31911	0							0.393252	-0.112391
-34.5773	-1.41724	-34.5773	21.9003	-31.423	0							0.788418	-0.083148			-33.1326	69.7447	-33.1326	20.5567	-30.0894	0							0.760658	-0.018117			-7.85879	1.02561	-7.46472	20.7736	-4.31088	0							0.394075	-0.112371
-34.5756	-1.4173	-34.5756	21.9	-31.4148	0							0.790066	-0.083148			-33.131	69.7483	-33.131	20.5569	-30.0814	0							0.762245	-0.018053			-7.85797	1.02214	-7.46307	20.7724	-4.30265	0							0.394897	-0.11235
-34.574	-1.41777	-34.574	21.8996	-31.4065	0							0.79171	-0.083148			-33.1294	69.7522	-33.1294	20.5569	-30.0735	0							0.763832	-0.018012			-7.85715	1.01906	-7.46143	20.7711	-4.29442	0							0.39572	-0.11234
-34.5724	-1.41774	-34.5724	21.8993	-31.3983	0							0.793358	-0.083148			-33.1278	69.7562	-33.1278	20.557	-30.0655	0							0.765423	-0.017971			-7.85633	1.01612	-7.45978	20.7698	-4.28619	0							0.396544	-0.11233
-34.5707	-1.41664	-34.5707	21.899	-31.3901	0							0.795002	-0.083148			-33.1262	69.7597	-33.1262	20.5571	-30.0576	0							0.76701	-0.01793			-7.8555	1.01312	-7.45814	20.7685	-4.27796	0							0.397366	-0.11232
-34.5691	-1.41514	-34.5691	21.8988	-31.3818	0							0.79665	-0.083148			-33.1246	69.7621	-33.1246	20.5572	-30.0496	0							0.768597	-0.017889			-7.85468	1.00988	-7.45649	20.7672	-4.26973	0							0.398189	-0.11231
-34.5674	-1.41395	-34.5674	21.8987	-31.3736	0							0.798294	-0.083148			-33.123	69.7641	-33.123	20.5572	-30.0417	0							0.770184	-0.017848			-7.85386	1.00699	-7.45484	20.7658	-4.2615	0							0.399012	-0.1123
-34.5658	-1.41353	-34.5658	21.8986	-31.3654	0							0.799942	-0.083148			-33.1215	69.7667	-33.1214	20.5573	-30.0338	0							0.771774	-0.017806			-7.85303	1.00471	-7.4532	20.7646	-4.25328	0							0.399834	-0.112289
-34.5641	-1.41302	-34.5641	21.8985	-31.3571	0							0.801586	-0.083148			-33.1199	69.7699	-33.1199	20.5574	-30.0258	0							0.773361	-0.017765			-7.85221	1.00251	-7.45155	20.7634	-4.24505	0							0.400657	-0.112279
-34.5625	-1.41229	-34.5625	21.8983	-31.3489	0							0.803234	-0.083148			-33.1183	69.7732	-33.1183	20.5574	-30.0179	0							0.774948	-0.017724			-7.85139	1.00032	-7.44991	20.7621	-4.23681	0							0.40148	-0.112269
-34.5608	-1.4115	-34.5608	21.8982	-31.3407	0							0.804878	-0.083148			-33.1167	69.7762	-33.1167	20.5574	-30.0099	0							0.776539	-0.017683			-7.85056	0.998223	-7.44826	20.7607	-4.22859	0							0.402302	-0.112259
-34.5592	-1.41068	-34.5592	21.898	-31.3324	0							0.806526	-0.083148			-33.1151	69.7787	-33.1151	20.5574	-30.002	0							0.778126	-0.017642			-7.84974	0.996398	-7.44662	20.7594	-4.22036	0							0.403125	-0.112249
-34.5575	-1.40983	-34.5575	21.8978	-31.3242	0							0.80817	-0.083148			-33.1135	69.7811	-33.1135	20.5574	-29.9941	0							0.779713	-0.017602			-7.84892	0.994806	-7.44497	20.758	-4.21213	0							0.403948	-0.112239
-34.5559	-1.40933	-34.5559	21.8977	-31.316	0							0.809818	-0.083148			-33.1119	69.7834	-33.1119	20.5575	-29.9861	0							0.7813	-0.017561			-7.8481	0.993222	-7.44333	20.7566	-4.2039	0							0.40477	-0.112228
-34.5543	-1.40887	-34.5543	21.8975	-31.3078	0							0.811462	-0.083148			-33.1103	69.7861	-33.1103	20.5575	-29.9782	0							0.78289	-0.017521			-7.84727	0.991566	-7.44168	20.7552	-4.19567	0							0.405593	-0.112218
-34.5526	-1.40839	-34.5526	21.8973	-31.2995	0							0.81311	-0.083148			-33.1087	69.7895	-33.1087	20.5576	-29.9702	0							0.784477	-0.017481			-7.84645	0.989638	-7.44004	20.7539	-4.18744	0							0.406416	-0.112208
-34.551	-1.40837	-34.551	21.8971	-31.2913	0							0.814754	-0.083148			-33.1072	69.7929	-33.1072	20.5578	-29.9623	0							0.786064	-0.01744			-7.84563	0.987476	-7.43839	20.7527	-4.17921	0							0.407238	-0.112198
-34.5493	-1.40872	-34.5493	21.897	-31.2831	0							0.816402	-0.083148			-33.1056	69.7957	-33.1056	20.558	-29.9544	0							0.787655	-0.0174			-7.84481	0.985308	-7.43675	20.7513	-4.17098	0							0.408061	-0.112188
-34.5477	-1.40843	-34.5477	21.8969	-31.2748	0							0.818047	-0.083148			-33.104	69.7985	-33.104	20.5583	-29.9464	0							0.789242	-0.01736			-7.84398	0.98313	-7.4351	20.7499	-4.16275	0							0.408884	-0.112178
-34.546	-1.40794	-34.546	21.8967	-31.2666	0							0.819691	-0.083148			-33.1024	69.801	-33.1024	20.5584	-29.9385	0							0.790829	-0.017319			-7.84316	0.98093	-7.43346	20.7485	-4.15452	0							0.409706	-0.112167
-34.5444	-1.4077	-34.5444	21.8966	-31.2584	0							0.821339	-0.083148			-33.1008	69.8033	-33.1008	20.5585	-29.9305	0							0.792416	-0.017279			-7.84234	0.97866	-7.43181	20.7471	-4.14629	0							0.410529	-0.112157
-34.5427	-1.40799	-34.5427	21.8964	-31.2501	0							0.822983	-0.083148			-33.0992	69.8057	-33.0992	20.5586	-29.9226	0							0.794006	-0.017239			-7.84152	0.976309	-7.43016	20.746	-4.13806	0							0.411352	-0.112147
-34.5411	-1.40876	-34.5411	21.8963	-31.2419	0							0.824631	-0.083148			-33.0976	69.8077	-33.0976	20.5588	-29.9146	0							0.795593	-0.017199			-7.84069	0.973907	-7.42852	20.7446	-4.12983	0							0.412174	-0.112137
-34.5394	-1.40943	-34.5394	21.8962	-31.2337	0							0.826275	-0.083148			-33.096	69.809	-33.096	20.559	-29.9067	0							0.79718	-0.01716			-7.83987	0.971496	-7.42687	20.7433	-4.1216	0							0.412997	-0.112127
-34.5378	-1.40919	-34.5378	21.8961	-31.2254	0							0.827923	-0.083148			-33.0945	69.81	-33.0944	20.5592	-29.8988	0							0.798771	-0.01712			-7.83905	0.968904	-7.42523	20.742	-4.11337	0							0.41382	-0.112116
-34.5361	-1.40897	-34.5361	21.896	-31.2172	0							0.829567	-0.083148			-33.0929	69.8114	-33.0929	20.5595	-29.8908	0							0.800358	-0.017081			-7.83823	0.965997	-7.42358	20.7406	-4.10514	0							0.414642	-0.112106
-34.5345	-1.40854	-34.5345	21.8958	-31.209	0							0.831215	-0.083148			-33.0913	69.8124	-33.0913	20.5598	-29.8829	0							0.801945	-0.017041			-7.8374	0.963216	-7.42194	20.7393	-4.09691	0							0.415465	-0.112096
-34.5329	-1.40751	-34.5329	21.8958	-31.2007	0							0.832859	-0.083148			-33.0897	69.8131	-33.0897	20.5601	-29.8749	0							0.803535	-0.017002			-7.83658	0.960498	-7.42029	20.738	-4.08868	0							0.416288	-0.112086
-34.5312	-1.40606	-34.5312	21.8956	-31.1925	0							0.834507	-0.083148			-33.0881	69.8141	-33.0881	20.5603	-29.867	0							0.805122	-0.016962			-7.83576	0.957806	-7.41865	20.7368	-4.08045	0							0.41711	-0.112076
-34.5296	-1.40534	-34.5296	21.8955	-31.1843	0							0.836151	-0.083148			-33.0865	69.8148	-33.0865	20.5605	-29.8591	0							0.806709	-0.016923			-7.83493	0.955244	-7.417	20.7354	-4.07222	0							0.417933	-0.112065
-34.5279	-1.40537	-34.5279	21.8954	-31.1761	0							0.837799	-0.083148			-33.0849	69.8152	-33.0849	20.5609	-29.8511	0							0.808296	-0.016883			-7.83411	0.952963	-7.41535	20.7341	-4.06399	0							0.418756	-0.112055
-34.5263	-1.40566	-34.5263	21.8952	-31.1678	0							0.839443	-0.083148			-33.0833	69.8161	-33.0833	20.5612	-29.8432	0							0.809887	-0.016844			-7.83329	0.950892	-7.41371	20.7328	-4.05576	0							0.419579	-0.112045
-34.5246	-1.40528	-34.5246	21.8951	-31.1596	0							0.841091	-0.083148			-33.0818	69.8178	-33.0817	20.5617	-29.8352	0							0.811474	-0.016805			-7.83247	0.948923	-7.41207	20.7315	-4.04753	0							0.420402	-0.112024
-34.523	-1.40466	-34.523	21.895	-31.1514	0							0.842735	-0.083148			-33.0802	69.8193	-33.0802	20.562	-29.8273	0							0.813061	-0.016766			-7.83164	0.946872	-7.41042	20.7301	-4.0393	0							0.421225	-0.112004
-34.5213	-1.40446	-34.5213	21.8949	-31.1431	0							0.844383	-0.083148			-33.0786	69.8201	-33.0786	20.5622	-29.8194	0							0.814651	-0.016728			-7.83082	0.944457	-7.40877	20.7288	-4.03108	0							0.422047	-0.111983
-34.5197	-1.4048	-34.5197	21.8948	-31.1349	0							0.846027	-0.083148			-33.077	69.8209	-33.077	20.5624	-29.8114	0							0.816238	-0.016689			-7.83	0.9417	-7.40713	20.7274	-4.02285	0							0.42287	-0.111963
-34.518	-1.40505	-34.518	21.8946	-31.1267	0							0.847675	-0.083148			-33.0754	69.822	-33.0754	20.5625	-29.8035	0							0.817825	-0.01665			-7.82918	0.939012	-7.40548	20.7261	-4.01462	0							0.423693	-0.111942
-34.5164	-1.40537	-34.5164	21.8944	-31.1184	0							0.849319	-0.083148			-33.0738	69.8241	-33.0738	20.5627	-29.7955	0							0.819412	-0.016612			-7.82835	0.936394	-7.40384	20.7246	-4.00639	0							0.424515	-0.111921
-34.5147	-1.40525	-34.5147	21.8944	-31.1102	0							0.850967	-0.083148			-33.0722	69.8272	-33.0722	20.5629	-29.7876	0							0.821003	-0.016573			-7.82753	0.933973	-7.40219	20.7233	-3.99816	0							0.425338	-0.111901
-34.5131	-1.40453	-34.5131	21.8942	-31.102	0							0.852612	-0.083148			-33.0706	69.8303	-33.0706	20.5631	-29.7796	0							0.82259	-0.016534			-7.82671	0.931952	-7.40055	20.7221	-3.98993	0							0.426161	-0.11188
-34.5115	-1.40362	-34.5115	21.8941	-31.0937	0							0.854259	-0.083148			-33.069	69.8328	-33.069	20.5633	-29.7717	0							0.824177	-0.016496			-7.82588	0.929907	-7.3989	20.7209	-3.9817	0							0.426983	-0.11186
-34.5098	-1.40257	-34.5098	21.8938	-31.0855	0							0.855904	-0.083148			-33.0675	69.8348	-33.0675	20.5635	-29.7638	0							0.825768	-0.016457			-7.82506	0.928216	-7.39726	20.7197	-3.97347	0							0.427806	-0.111839
-34.5082	-1.40149	-34.5082	21.8936	-31.0773	0							0.857552	-0.083148			-33.0659	69.836	-33.0659	20.5638	-29.7558	0							0.827354	-0.016381			-7.82424	0.926672	-7.39561	20.7184	-3.96524	0							0.428629	-0.111829
-34.5065	-1.40113	-34.5065	21.8934	-31.0691	0							0.859196	-0.083148			-33.0643	69.837	-33.0643	20.564	-29.7479	0							0.828941	-0.016305			-7.82342	0.925132	-7.39396	20.7172	-3.95701	0							0.429451	-0.111818
-34.5049	-1.4011	-34.5049	21.8932	-31.0608	0							0.860844	-0.083148			-33.0627	69.8379	-33.0627	20.5641	-29.7399	0							0.830528	-0.016229			-7.82259	0.922624	-7.39232	20.7159	-3.94878	0							0.430274	-0.111808
-34.5032	-1.40095	-34.5032	21.8931	-31.0526	0							0.862488	-0.083148			-33.0611	69.8399	-33.0611	20.5642	-29.732	0							0.832119	-0.016152			-7.82177	0.919901	-7.39067	20.7145	-3.94055	0							0.431097	-0.111798
-34.5016	-1.40042	-34.5016	21.8928	-31.0444	0							0.864132	-0.083148			-33.0595	69.842	-33.0595	20.5645	-29.7241	0							0.833706	-0.016076			-7.82095	0.917265	-7.38903	20.7131	-3.93232	0							0.431919	-0.111787
-34.4999	-1.39955	-34.4999	21.8925	-31.0361	0							0.86578	-0.083148			-33.0579	69.8429	-33.0579	20.5647	-29.7161	0							0.835293	-0.016			-7.82013	0.914631	-7.38738	20.7118	-3.92409	0							0.432742	-0.111777
-34.4983	-1.39863	-34.4983	21.8922	-31.0279	0							0.867424	-0.083148			-33.0563	69.8435	-33.0563	20.5649	-29.7082	0							0.836884	-0.015924			-7.8193	0.912128	-7.38574	20.7104	-3.91586	0							0.433565	-0.111767
-34.4966	-1.39804	-34.4966	21.8919	-31.0197	0							0.869072	-0.083148			-33.0548	69.8451	-33.0547	20.5651	-29.7002	0							0.83847	-0.015848			-7.81848	0.909909	-7.38409	20.7091	-3.90763	0							0.434387	-0.111757
-34.495	-1.39747	-34.495	21.8916	-31.0114	0							0.870716	-0.083148			-33.0532	69.8485	-33.0532	20.5655	-29.6923	0							0.840057	-0.015772			-7.81766	0.907746	-7.38245	20.7077	-3.8994	0							0.43521	-0.111746
-34.4934	-1.39686	-34.4934	21.8915	-31.0032	0							0.872364	-0.083148			-33.0516	69.8521	-33.0516	20.5658	-29.6844	0							0.841644	-0.015696			-7.81684	0.905446	-7.3808	20.7064	-3.89117	0							0.436033	-0.111736
-34.4917	-1.39663	-34.4917	21.8912	-30.995	0							0.874008	-0.083148			-33.05	69.8548	-33.05	20.566	-29.6764	0							0.843235	-0.01566			-7.81601	0.903143	-7.37916	20.7051	-3.88294	0							0.436855	-0.111726
-34.4901	-1.39654	-34.4901	21.8909	-30.9867	0							0.875656	-0.083148			-33.0484	69.857	-33.0484	20.5664	-29.6685	0							0.844822	-0.015623			-7.81519	0.900881	-7.37751	20.7037	-3.87471	0							0.437678	-0.111715
-34.4884	-1.39574	-34.4884	21.8906	-30.9785	0							0.8773	-0.083148			-33.0468	69.8587	-33.0468	20.5666	-29.6605	0							0.846409	-0.015587			-7.81437	0.898756	-7.37587	20.7023	-3.86648	0							0.438501	-0.111705
-34.4868	-1.3941	-34.4868	21.8903	-30.9703	0							0.878948	-0.083148			-33.0452	69.8601	-33.0452	20.5668	-29.6526	0							0.848	-0.015551			-7.81354	0.896711	-7.37422	20.701	-3.85825	0							0.439323	-0.111695
-34.4851	-1.39201	-34.4851	21.89	-30.962	0							0.880592	-0.083148			-33.0436	69.8615	-33.0436	20.567	-29.6446	0							0.849586	-0.015515			-7.81272	0.895002	-7.37258	20.6998	-3.85002	0							0.440146	-0.111684
-34.4835	-1.39036	-34.4835	21.8897	-30.9538	0							0.88224	-0.083148			-33.0421	69.8631	-33.042	20.5671	-29.6367	0							0.851173	-0.015479			-7.8119	0.893371	-7.37093	20.6985	-3.84179	0							0.440969	-0.111674
-34.4818	-1.38915	-34.4818	21.8895	-30.9456	0							0.883884	-0.083148			-33.0405	69.8645	-33.0405	20.5674	-29.6288	0							0.85276	-0.015442			-7.81108	0.891578	-7.36928	20.6971	-3.83356	0							0.441792	-0.111664
-34.4802	-1.38784	-34.4802	21.8891	-30.9374	0							0.885532	-0.083148			-33.0389	69.8657	-33.0389	20.5677	-29.6208	0							0.854351	-0.015406			-7.81025	0.889707	-7.36764	20.6957	-3.82533	0							0.442615	-0.111653
-34.4785	-1.38609	-34.4785	21.8888	-30.9291	0							0.887177	-0.083148			-33.0373	69.8666	-33.0373	20.5679	-29.6129	0							0.855938	-0.01537			-7.80943	0.887782	-7.36599	20.6944	-3.81711	0							0.443438	-0.111643
-34.4769	-1.38434	-34.4769	21.8887	-30.9209	0							0.888824	-0.083148			-33.0357	69.8676	-33.0357	20.5681	-29.6049	0							0.857525	-0.015334			-7.80861	0.885801	-7.36435	20.6931	-3.80888	0							0.44426	-0.111633
-34.4752	-1.38264	-34.4752	21.8885	-30.9127	0							0.890469	-0.083148			-33.0341	69.8689	-33.0341	20.5683	-29.597	0							0.859116	-0.015298			-7.80778	0.883875	-7.3627	20.6917	-3.80065	0							0.445083	-0.111622
-34.4736	-1.38093	-34.4736	21.8883	-30.9044	0							0.892117	-0.083148			-33.0325	69.8705	-33.0325	20.5685	-29.5891	0							0.860703	-0.015263			-7.80696	0.882463	-7.36106	20.6904	-3.79242	0							0.445906	-0.111612
-34.472	-1.37939	-34.472	21.8881	-30.8962	0							0.893761	-0.083148			-33.0309	69.8709	-33.0309	20.5688	-29.5811	0							0.862289	-0.015228			-7.80614	0.881244	-7.35941	20.689	-3.78419	0							0.446728	-0.111602
-34.4703	-1.37801	-34.4703	21.8879	-30.888	0							0.895409	-0.083148			-33.0294	69.8715	-33.0293	20.5692	-29.5732	0							0.863876	-0.015192			-7.80532	0.880145	-7.35777	20.6876	-3.77596	0							0.447551	-0.111591
-34.4687	-1.37661	-34.4687	21.8877	-30.8797	0							0.897053	-0.083148			-33.0278	69.8727	-33.0278	20.5694	-29.5652	0							0.865467	-0.015157			-7.80449	0.879364	-7.35612	20.6861	-3.76773	0							0.448374	-0.111581
-34.467	-1.3752	-34.467	21.8876	-30.8715	0							0.898701	-0.083148			-33.0262	69.8738	-33.0262	20.5697	-29.5573	0							0.867054	-0.015121			-7.80367	0.878425	-7.35447	20.6847	-3.7595	0							0.449196	-0.111571
-34.4654	-1.37379	-34.4654	21.8874	-30.8633	0							0.900345	-0.083148			-33.0246	69.8749	-33.0246	20.5699	-29.5493	0							0.868641	-0.015086			-7.80285	0.877084	-7.35283	20.6834	-3.75127	0							0.450019	-0.11156
-34.4637	-1.37228	-34.4637	21.8872	-30.855	0							0.901993	-0.083148			-33.023	69.8762	-33.023	20.5701	-29.5414	0							0.870232	-0.01505			-7.80203	0.875609	-7.35118	20.6821	-3.74304	0							0.450842	-0.11155
-34.4621	-1.37086	-34.4621	21.887	-30.8468	0							0.903637	-0.083148			-33.0214	69.8777	-33.0214	20.5701	-29.5335	0							0.871819	-0.015015			-7.8012	0.874184	-7.34954	20.6807	-3.73481	0							0.451664	-0.111539
-34.4604	-1.36978	-34.4604	21.8868	-30.8386	0							0.905281	-0.083148			-33.0198	69.8786	-33.0198	20.5703	-29.5255	0							0.873405	-0.01498			-7.80038	0.872799	-7.34789	20.6794	-3.72658	0							0.452487	-0.111529
-34.4588	-1.36899	-34.4588	21.8866	-30.8303	0							0.906929	-0.083148			-33.0182	69.879	-33.0182	20.5705	-29.5176	0							0.874992	-0.01491			-7.79956	0.871414	-7.34625	20.6781	-3.71835	0							0.45331	-0.111519
-34.4571	-1.36819	-34.4571	21.8862	-30.8221	0							0.908573	-0.083148			-33.0166	69.8802	-33.0166	20.5705	-29.5096	0							0.876583	-0.014841			-7.79873	0.870035	-7.3446	20.6768	-3.71012	0							0.454132	-0.111508
-34.4555	-1.36708	-34.4555	21.8858	-30.8139	0							0.910221	-0.083148			-33.0151	69.8822	-33.015	20.5706	-29.5017	0							0.87817	-0.014771			-7.79791	0.868661	-7.34296	20.6753	-3.70189	0							0.454955	-0.111498
-34.4539	-1.36563	-34.4539	21.8853	-30.8057	0							0.911865	-0.083148			-33.0135	69.8837	-33.0135	20.5708	-29.4938	0							0.879757	-0.014702			-7.79709	0.867616	-7.34131	20.6739	-3.69366	0							0.455778	-0.111488
-34.4522	-1.36407	-34.4522	21.8849	-30.7974	0							0.913513	-0.083148			-33.0119	69.8837	-33.0119	20.5709	-29.4858	0							0.881348	-0.014632			-7.79627	0.866811	-7.33967	20.6725	-3.68543	0							0.4566	-0.111477
-34.4506	-1.36234	-34.4506	21.8846	-30.7892	0							0.915157	-0.083148			-33.0103	69.883	-33.0103	20.5712	-29.4779	0							0.882935	-0.014563			-7.79544	0.866082	-7.33802	20.6711	-3.6772	0							0.457423	-0.111467
-34.4489	-1.36054	-34.4489	21.8843	-30.781	0							0.916805	-0.083148			-33.0087	69.8834	-33.0087	20.5714	-29.4699	0							0.884521	-0.014493			-7.79462	0.865381	-7.33638	20.6696	-3.66897	0							0.458246	-0.111456
-34.4473	-1.35937	-34.4473	21.884	-30.7727	0							0.918449	-0.083148			-33.0071	69.8844	-33.0071	20.5717	-29.462	0							0.886108	-0.014424			-7.7938	0.864638	-7.33473	20.6683	-3.66074	0							0.459068	-0.111446
-34.4456	-1.3589	-34.4456	21.8837	-30.7645	0							0.920097	-0.083148			-33.0055	69.8857	-33.0055	20.5719	-29.4541	0							0.887699	-0.014354			-7.79298	0.863686	-7.33308	20.667	-3.65251	0							0.459891	-0.111436
-34.444	-1.35875	-34.444	21.8834	-30.7563	0							0.921741	-0.083148			-33.0039	69.8873	-33.0039	20.5722	-29.4461	0							0.889286	-0.014285			-7.79215	0.862564	-7.33144	20.6658	-3.64428	0							0.460714	-0.111425
-34.4423	-1.35851	-34.4423	21.883	-30.748	0							0.923389	-0.083148			-33.0024	69.8888	-33.0023	20.5726	-29.4382	0							0.890873	-0.014252			-7.79133	0.861235	-7.32979	20.6645	-3.63605	0							0.461536	-0.111404
-34.4407	-1.35791	-34.4407	21.8826	-30.7398	0							0.925034	-0.083148			-33.0008	69.8898	-33.0008	20.5729	-29.4302	0							0.892464	-0.014219			-7.79051	0.859776	-7.32815	20.6632	-3.62782	0							0.462359	-0.111384
-34.439	-1.35766	-34.439	21.8823	-30.7316	0							0.926682	-0.083148			-32.9992	69.8909	-32.9992	20.5732	-29.4223	0							0.894051	-0.014186			-7.78969	0.858493	-7.3265	20.6619	-3.61959	0							0.463182	-0.111363
-34.4374	-1.35813	-34.4374	21.8821	-30.7233	0							0.928326	-0.083148			-32.9976	69.8897	-32.9976	20.5734	-29.4143	0							0.895638	-0.014152			-7.78886	0.857622	-7.32486	20.6607	-3.61137	0							0.464005	-0.111342
-34.4357	-1.35883	-34.4357	21.8819	-30.7151	0							0.929974	-0.083148			-32.996	69.8881	-32.996	20.5737	-29.4064	0							0.897224	-0.014119			-7.78804	0.856971	-7.32321	20.6593	-3.60313	0							0.464828	-0.111321
-34.4341	-1.35903	-34.4341	21.8817	-30.7069	0							0.931618	-0.083148			-32.9944	69.8878	-32.9944	20.574	-29.3985	0							0.898815	-0.014086			-7.78722	0.856314	-7.32157	20.658	-3.5949	0							0.465651	-0.1113
-34.4324	-1.35854	-34.4324	21.8815	-30.6986	0							0.933266	-0.083148			-32.9928	69.8887	-32.9928	20.5742	-29.3905	0							0.900402	-0.014053			-7.78639	0.855653	-7.31992	20.6567	-3.58668	0							0.466473	-0.111279
-34.4308	-1.35794	-34.4308	21.8813	-30.6904	0							0.93491	-0.083148			-32.9912	69.8896	-32.9912	20.5744	-29.3826	0							0.901989	-0.01402			-7.78557	0.854811	-7.31828	20.6554	-3.57845	0							0.467296	-0.111258
-34.4292	-1.3571	-34.4292	21.8811	-30.6822	0							0.936558	-0.083148			-32.9896	69.891	-32.9896	20.5745	-29.3746	0							0.90358	-0.013987			-7.78475	0.853719	-7.31663	20.6542	-3.57022	0							0.468119	-0.111237
-34.4275	-1.35619	-34.4275	21.8809	-30.674	0							0.938202	-0.083148			-32.9881	69.8925	-32.988	20.5746	-29.3667	0							0.905167	-0.013954			-7.78393	0.852346	-7.31499	20.653	-3.56199	0							0.468941	-0.111216
-34.4259	-1.35506	-34.4259	21.8806	-30.6657	0							0.93985	-0.083148			-32.9865	69.8937	-32.9865	20.5746	-29.3588	0							0.906754	-0.01389			-7.7831	0.850734	-7.31334	20.6518	-3.55376	0							0.469764	-0.111206
-34.4242	-1.35367	-34.4242	21.8804	-30.6575	0							0.941494	-0.083148			-32.9849	69.8948	-32.9849	20.5749	-29.3508	0							0.90834	-0.013825			-7.78228	0.849104	-7.3117	20.6507	-3.54553	0							0.470587	-0.111195
-34.4226	-1.35233	-34.4226	21.8802	-30.6493	0							0.943142	-0.083148			-32.9833	69.896	-32.9833	20.5753	-29.3429	0							0.909931	-0.01376			-7.78146	0.847975	-7.31005	20.6495	-3.5373	0							0.471409	-0.111185
-34.4209	-1.351	-34.4209	21.8802	-30.641	0							0.944786	-0.083148			-32.9817	69.8972	-32.9817	20.5755	-29.3349	0							0.911518	-0.013696			-7.78064	0.84752	-7.3084	20.6483	-3.52907	0							0.472232	-0.111175
-34.4193	-1.34954	-34.4193	21.8801	-30.6328	0							0.946434	-0.083148			-32.9801	69.8981	-32.9801	20.5758	-29.327	0							0.913105	-0.013631			-7.77981	0.847281	-7.30676	20.647	-3.52084	0							0.473055	-0.111164
-34.4176	-1.34864	-34.4176	21.88	-30.6246	0							0.948078	-0.083148			-32.9785	69.899	-32.9785	20.5761	-29.3191	0							0.914696	-0.013566			-7.77899	0.847163	-7.30511	20.6457	-3.51261	0							0.473877	-0.111154
-34.416	-1.34791	-34.416	21.88	-30.6163	0							0.949722	-0.083148			-32.9769	69.9004	-32.9769	20.5764	-29.3111	0							0.916283	-0.013501			-7.77817	0.846985	-7.30347	20.6445	-3.50438	0							0.4747	-0.111143
-34.4143	-1.34712	-34.4143	21.8798	-30.6081	0							0.95137	-0.083148			-32.9754	69.902	-32.9753	20.5767	-29.3032	0							0.91787	-0.013437			-7.77735	0.846591	-7.30182	20.6433	-3.49615	0							0.475523	-0.111133
-34.4127	-1.34627	-34.4127	21.8796	-30.5999	0							0.953014	-0.083148			-32.9738	69.9034	-32.9738	20.5769	-29.2952	0							0.91946	-0.013372			-7.77652	0.845983	-7.30018	20.6421	-3.48792	0							0.476345	-0.111122
-34.4111	-1.34567	-34.4111	21.8792	-30.5916	0							0.954662	-0.083148			-32.9722	69.9049	-32.9722	20.577	-29.2873	0							0.921047	-0.013307			-7.7757	0.845328	-7.29853	20.6409	-3.47969	0							0.477168	-0.111112
-34.4094	-1.3453	-34.4094	21.879	-30.5834	0							0.956306	-0.083148			-32.9706	69.9069	-32.9706	20.5768	-29.2793	0							0.922634	-0.013277			-7.77488	0.844671	-7.29689	20.6395	-3.47146	0							0.477991	-0.111102
-34.4078	-1.34528	-34.4078	21.8787	-30.5752	0							0.957954	-0.083148			-32.969	69.9091	-32.969	20.5767	-29.2714	0							0.924221	-0.013246			-7.77405	0.844027	-7.29524	20.6383	-3.46323	0							0.478813	-0.111091
-34.4061	-1.3454	-34.4061	21.8785	-30.5669	0							0.959599	-0.083148			-32.9674	69.9101	-32.9674	20.5766	-29.2635	0							0.925812	-0.013215			-7.77323	0.843343	-7.29359	20.6371	-3.455	0							0.479636	-0.111081
-34.4045	-1.34536	-34.4045	21.8784	-30.5587	0							0.961246	-0.083148			-32.9658	69.9111	-32.9658	20.5765	-29.2555	0							0.927399	-0.013185			-7.77241	0.842469	-7.29195	20.6358	-3.44677	0							0.480459	-0.11107
-34.4028	-1.34491	-34.4028	21.8782	-30.5505	0							0.962891	-0.083148			-32.9642	69.9118	-32.9642	20.5764	-29.2476	0							0.928986	-0.013154			-7.77159	0.840989	-7.2903	20.6345	-3.43854	0							0.481281	-0.11106
-34.4012	-1.3442	-34.4012	21.8779	-30.5423	0							0.964539	-0.083148			-32.9626	69.9124	-32.9626	20.5765	-29.2396	0							0.930576	-0.013123			-7.77076	0.839279	-7.28866	20.6331	-3.43031	0							0.482104	-0.111049
-34.3995	-1.34409	-34.3995	21.8777	-30.534	0							0.966183	-0.083148			-32.9611	69.9133	-32.9611	20.5764	-29.2317	0							0.932163	-0.013092			-7.76994	0.837579	-7.28701	20.6319	-3.42208	0							0.482927	-0.111039
-34.3979	-1.34426	-34.3979	21.8775	-30.5258	0							0.967831	-0.083148			-32.9595	69.9145	-32.9595	20.5763	-29.2238	0							0.93375	-0.013062			-7.76912	0.83608	-7.28537	20.6307	-3.41385	0							0.483749	-0.111028
-34.3962	-1.3436	-34.3962	21.8774	-30.5176	0							0.969475	-0.083148			-32.9579	69.9107	-32.9579	20.5762	-29.2158	0							0.935337	-0.013031			-7.7683	0.834638	-7.28372	20.6293	-3.40562	0							0.484572	-0.111018
-34.3946	-1.34185	-34.3946	21.8773	-30.5093	0							0.971123	-0.083148			-32.9563	69.9078	-32.9563	20.5761	-29.2079	0							0.936928	-0.013			-7.76747	0.833236	-7.28208	20.628	-3.39739	0							0.485395	-0.111007
-34.3929	-1.33987	-34.3929	21.8771	-30.5011	0							0.972767	-0.083148			-32.9547	69.9077	-32.9547	20.576	-29.1999	0							0.938515	-0.01294			-7.76665	0.831828	-7.28043	20.6267	-3.38917	0							0.486217	-0.110997
-34.3913	-1.33894	-34.3913	21.8769	-30.4929	0							0.974415	-0.083148			-32.9531	69.9085	-32.9531	20.5759	-29.192	0							0.940102	-0.01288			-7.76583	0.830339	-7.27879	20.6255	-3.38094	0							0.487041	-0.110986
-34.3897	-1.33881	-34.3897	21.8767	-30.4846	0							0.976059	-0.083148			-32.9515	69.908	-32.9515	20.5757	-29.1841	0							0.941692	-0.01282			-7.765	0.828174	-7.27714	20.6243	-3.37271	0							0.487864	-0.110976
-34.388	-1.33891	-34.388	21.8766	-30.4764	0							0.977707	-0.083148			-32.9499	69.9063	-32.9499	20.5757	-29.1761	0							0.943279	-0.01276			-7.76418	0.826192	-7.2755	20.6231	-3.36448	0							0.488686	-0.110965
-34.3864	-1.33801	-34.3864	21.8763	-30.4682	0							0.979351	-0.083148			-32.9484	69.9037	-32.9483	20.5758	-29.1682	0							0.944866	-0.0127			-7.76336	0.824867	-7.27385	20.6219	-3.35625	0							0.489509	-0.110955
-34.3847	-1.33713	-34.3847	21.876	-30.4599	0							0.980999	-0.083148			-32.9468	69.9007	-32.9468	20.5759	-29.1602	0							0.946453	-0.01264			-7.76254	0.823548	-7.2722	20.6207	-3.34802	0							0.490332	-0.110945
-34.3831	-1.33726	-34.3831	21.8758	-30.4517	0							0.982643	-0.083148			-32.9452	69.8978	-32.9452	20.5761	-29.1523	0							0.948044	-0.01258			-7.76171	0.822626	-7.27056	20.6196	-3.33979	0							0.491154	-0.110934
-34.3814	-1.33815	-34.3814	21.8756	-30.4435	0							0.984291	-0.083148			-32.9436	69.8951	-32.9436	20.5763	-29.1443	0							0.949631	-0.01252			-7.76089	0.822108	-7.26891	20.6185	-3.33156	0							0.491977	-0.110924
-34.3798	-1.33901	-34.3798	21.8755	-30.4353	0							0.985935	-0.083148			-32.942	69.8927	-32.942	20.5766	-29.1364	0							0.951218	-0.01246			-7.76007	0.821492	-7.26727	20.6174	-3.32333	0							0.4928	-0.110913
-34.3781	-1.33856	-34.3781	21.8754	-30.427	0							0.987583	-0.083148			-32.9404	69.8905	-32.9404	20.5768	-29.1285	0							0.952808	-0.012399			-7.75924	0.82072	-7.26562	20.6162	-3.3151	0							0.493622	-0.110903
-34.3765	-1.33728	-34.3765	21.8754	-30.4188	0							0.989227	-0.083148			-32.9388	69.8884	-32.9388	20.5769	-29.1205	0							0.954395	-0.012342			-7.75842	0.819943	-7.26398	20.615	-3.30687	0							0.494445	-0.110892
-34.3748	-1.33532	-34.3748	21.8752	-30.4106	0							0.990871	-0.083148			-32.9372	69.8867	-32.9372	20.5771	-29.1126	0							0.955982	-0.012285			-7.7576	0.819165	-7.26233	20.6138	-3.29864	0							0.495268	-0.110882
-34.3732	-1.33328	-34.3732	21.8749	-30.4023	0							0.992519	-0.083148			-32.9357	69.8843	-32.9356	20.5774	-29.1046	0							0.957569	-0.012228			-7.75678	0.818395	-7.26069	20.6125	-3.29041	0							0.49609	-0.110871
-34.3716	-1.33119	-34.3716	21.8746	-30.3941	0							0.994164	-0.083148			-32.9341	69.8818	-32.9341	20.5776	-29.0967	0							0.95916	-0.012171			-7.75596	0.817259	-7.25904	20.6113	-3.28218	0							0.496913	-0.110861
-34.3699	-1.32876	-34.3699	21.8743	-30.3859	0							0.995811	-0.083148			-32.9325	69.8795	-32.9325	20.5777	-29.0888	0							0.960747	-0.012114			-7.75513	0.815548	-7.2574	20.6101	-3.27395	0							0.497736	-0.11085
-34.3683	-1.32609	-34.3683	21.874	-30.3776	0							0.997456	-0.083148			-32.9309	69.8778	-32.9309	20.5779	-29.0808	0							0.962334	-0.012057			-7.75431	0.81379	-7.25575	20.6088	-3.26572	0							0.498558	-0.11084
-34.3666	-1.32306	-34.3666	21.8739	-30.3694	0							0.999104	-0.083148			-32.9293	69.8773	-32.9293	20.5781	-29.0729	0							0.963924	-0.012			-7.75349	0.811954	-7.25411	20.6075	-3.25749	0							0.499381	-0.110829
-34.365	-1.31988	-34.365	21.8737	-30.3612	0							1.00075	-0.083148			-32.9277	69.8766	-32.9277	20.5783	-29.0649	0							0.965511	-0.011943			-7.75266	0.810105	-7.25246	20.6062	-3.24926	0							0.500204	-0.110819
-34.3633	-1.31678	-34.3633	21.8734	-30.3529	0							1.0024	-0.083148			-32.9261	69.8753	-32.9261	20.5785	-29.057	0							0.967098	-0.011885			-7.75184	0.808353	-7.25081	20.6049	-3.24103	0							0.501026	-0.110808
-34.3617	-1.31389	-34.3617	21.8731	-30.3447	0							1.00404	-0.083148			-32.9245	69.8737	-32.9245	20.5788	-29.049	0							0.968685	-0.011828			-7.75102	0.80664	-7.24917	20.6036	-3.2328	0							0.501849	-0.110798
-34.36	-1.31122	-34.36	21.8729	-30.3365	0							1.00569	-0.083148			-32.923	69.8721	-32.9229	20.5789	-29.0411	0							0.970276	-0.011774			-7.7502	0.804987	-7.24752	20.6023	-3.22457	0							0.502672	-0.110777
-34.3584	-1.30829	-34.3584	21.8726	-30.3282	0							1.00733	-0.083148			-32.9214	69.8703	-32.9214	20.5792	-29.0332	0							0.971863	-0.01172			-7.74937	0.803617	-7.24588	20.601	-3.21634	0							0.503494	-0.110756
-34.3567	-1.30501	-34.3567	21.8723	-30.32	0							1.00898	-0.083148			-32.9198	69.8685	-32.9198	20.5794	-29.0252	0							0.97345	-0.011666			-7.74855	0.80228	-7.24423	20.5998	-3.20811	0							0.504317	-0.110734
-34.3551	-1.30156	-34.3551	21.8722	-30.3118	0							1.01062	-0.083148			-32.9182	69.8671	-32.9182	20.5796	-29.0173	0							0.97504	-0.011611			-7.74773	0.800838	-7.24259	20.5985	-3.19988	0							0.50514	-0.110713
-34.3534	-1.29839	-34.3534	21.8719	-30.3036	0							1.01227	-0.083148			-32.9166	69.8694	-32.9166	20.5797	-29.0093	0							0.976627	-0.011557			-7.7469	0.79937	-7.24094	20.5972	-3.19165	0							0.505962	-0.110692
-34.3518	-1.29563	-34.3518	21.8716	-30.2953	0							1.01392	-0.083148			-32.915	69.8746	-32.915	20.5799	-29.0014	0							0.978214	-0.011503			-7.74608	0.7979	-7.2393	20.5959	-3.18343	0							0.506785	-0.110671
-34.3502	-1.29286	-34.3502	21.8712	-30.2871	0							1.01556	-0.083148			-32.9134	69.8786	-32.9134	20.5801	-28.9935	0							0.979801	-0.011449			-7.74526	0.796438	-7.23765	20.5947	-3.17519	0							0.507608	-0.11065
-34.3485	-1.28951	-34.3485	21.871	-30.2789	0							1.01721	-0.083148			-32.9118	69.8806	-32.9118	20.5804	-28.9855	0							0.981392	-0.011394			-7.74444	0.79497	-7.23601	20.5935	-3.16696	0							0.50843	-0.110629
-34.3469	-1.28641	-34.3469	21.8708	-30.2706	0							1.01886	-0.083148			-32.9102	69.8817	-32.9102	20.5805	-28.9776	0							0.982979	-0.01134			-7.74361	0.793975	-7.23436	20.5922	-3.15874	0							0.509254	-0.110608
-34.3452	-1.28426	-34.3452	21.8705	-30.2624	0							1.0205	-0.083148			-32.9087	69.8828	-32.9086	20.5806	-28.9696	0							0.984566	-0.011286			-7.74279	0.793131	-7.23271	20.5909	-3.15051	0							0.510077	-0.110587
-34.3436	-1.28251	-34.3436	21.8701	-30.2542	0							1.02215	-0.083148			-32.9071	69.8847	-32.9071	20.5807	-28.9617	0							0.986156	-0.01126			-7.74197	0.792629	-7.23107	20.5897	-3.14228	0							0.510899	-0.110576
-34.3419	-1.28026	-34.3419	21.8696	-30.2459	0							1.02379	-0.083148			-32.9055	69.887	-32.9055	20.5809	-28.9538	0							0.987743	-0.011235			-7.74115	0.792256	-7.22942	20.5885	-3.13405	0							0.511722	-0.110566
-34.3403	-1.27685	-34.3403	21.8693	-30.2377	0							1.02544	-0.083148			-32.9039	69.8897	-32.9039	20.5811	-28.9458	0							0.98933	-0.011209			-7.74032	0.791879	-7.22778	20.5873	-3.12582	0							0.512545	-0.110555
-34.3386	-1.27266	-34.3386	21.869	-30.2295	0							1.02708	-0.083148			-32.9023	69.8923	-32.9023	20.5813	-28.9379	0							0.990917	-0.011183			-7.7395	0.791323	-7.22613	20.5862	-3.11759	0							0.513367	-0.110544
-34.337	-1.26929	-34.337	21.8687	-30.2212	0							1.02873	-0.083148			-32.9007	69.8948	-32.9007	20.5816	-28.9299	0							0.992508	-0.011158			-7.73868	0.790631	-7.22449	20.585	-3.10936	0							0.51419	-0.110534
-34.3353	-1.26695	-34.3353	21.8684	-30.213	0							1.03038	-0.083148			-32.8991	69.8972	-32.8991	20.5818	-28.922	0							0.994095	-0.011132			-7.73785	0.789754	-7.22284	20.5838	-3.10113	0							0.515013	-0.110523
-34.3337	-1.26525	-34.3337	21.8682	-30.2048	0							1.03202	-0.083148			-32.8975	69.8997	-32.8975	20.5819	-28.914	0							0.995682	-0.011106			-7.73703	0.788812	-7.2212	20.5826	-3.0929	0							0.515835	-0.110513
-34.332	-1.26379	-34.332	21.868	-30.1965	0							1.03367	-0.083148			-32.896	69.9018	-32.8959	20.5821	-28.9061	0							0.997272	-0.011081			-7.73621	0.787828	-7.21955	20.5813	-3.08467	0							0.516658	-0.110502
-34.3304	-1.26251	-34.3304	21.8678	-30.1883	0							1.03531	-0.083148			-32.8944	69.9037	-32.8944	20.5824	-28.8982	0							0.998859	-0.011055			-7.73539	0.786756	-7.21791	20.5802	-3.07644	0							0.517481	-0.110492
-34.3288	-1.26148	-34.3288	21.8675	-30.1801	0							1.03696	-0.083148			-32.8928	69.9054	-32.8928	20.5826	-28.8902	0							1.00045	-0.011029			-7.73456	0.785695	-7.21626	20.5791	-3.06821	0							0.518303	-0.110481
-34.3271	-1.26036	-34.3271	21.8672	-30.1719	0							1.03861	-0.083148			-32.8912	69.9071	-32.8912	20.5828	-28.8823	0							1.00203	-0.010979			-7.73374	0.784678	-7.21462	20.5779	-3.05998	0							0.519126	-0.110471
-34.3255	-1.25916	-34.3255	21.8669	-30.1636	0							1.04025	-0.083148			-32.8896	69.9087	-32.8896	20.5831	-28.8743	0							1.00362	-0.010929			-7.73292	0.783666	-7.21297	20.5768	-3.05175	0							0.519949	-0.11046
-34.3238	-1.25831	-34.3238	21.8668	-30.1554	0							1.0419	-0.083148			-32.888	69.9092	-32.888	20.5834	-28.8664	0							1.00521	-0.010879			-7.7321	0.782666	-7.21133	20.5757	-3.04352	0							0.520771	-0.11045
-34.3222	-1.25763	-34.3222	21.8665	-30.1472	0							1.04354	-0.083148			-32.8864	69.9096	-32.8864	20.5835	-28.8585	0							1.0068	-0.010829			-7.73127	0.781684	-7.20968	20.5746	-3.03529	0							0.521594	-0.110439
-34.3205	-1.25681	-34.3205	21.8663	-30.1389	0							1.04519	-0.083148			-32.8848	69.9106	-32.8848	20.5837	-28.8505	0							1.00839	-0.010779			-7.73045	0.781076	-7.20803	20.5736	-3.02706	0							0.522417	-0.110429
-34.3189	-1.25556	-34.3189	21.8661	-30.1307	0							1.04684	-0.083148			-32.8833	69.9126	-32.8832	20.5838	-28.8426	0							1.00998	-0.010729			-7.72963	0.780844	-7.20639	20.5725	-3.01883	0							0.523239	-0.110418
-34.3172	-1.25418	-34.3172	21.8659	-30.1225	0							1.04848	-0.083148			-32.8817	69.9155	-32.8817	20.5841	-28.8346	0							1.01156	-0.010679			-7.72881	0.78071	-7.20474	20.5713	-3.0106	0							0.524062	-0.110407
-34.3156	-1.25346	-34.3156	21.8657	-30.1142	0							1.05013	-0.083148			-32.8801	69.9186	-32.8801	20.5843	-28.8267	0							1.01315	-0.010629			-7.72798	0.780551	-7.2031	20.5701	-3.00237	0							0.524885	-0.110397
-34.3139	-1.25341	-34.3139	21.8655	-30.106	0							1.05177	-0.083148			-32.8785	69.921	-32.8785	20.5844	-28.8188	0							1.01474	-0.010578			-7.72716	0.780335	-7.20145	20.569	-2.99414	0							0.525707	-0.110386
-34.3123	-1.25328	-34.3123	21.8652	-30.0978	0							1.05342	-0.083148			-32.8769	69.9225	-32.8769	20.5846	-28.8108	0							1.01633	-0.010528			-7.72634	0.780066	-7.19981	20.5678	-2.98591	0							0.52653	-0.110376
-34.3107	-1.25267	-34.3107	21.8649	-30.0895	0							1.05506	-0.083148			-32.8753	69.9236	-32.8753	20.5847	-28.8029	0							1.01791	-0.010481			-7.72551	0.779777	-7.19816	20.5667	-2.97768	0							0.527353	-0.110365
-34.309	-1.25178	-34.309	21.8648	-30.0813	0							1.05671	-0.083148			-32.8737	69.9249	-32.8737	20.5848	-28.7949	0							1.01951	-0.010433			-7.72469	0.779488	-7.19652	20.5656	-2.96945	0							0.528175	-0.110355
-34.3074	-1.25065	-34.3074	21.8646	-30.0731	0							1.05836	-0.083148			-32.8721	69.9261	-32.8721	20.585	-28.787	0							1.02109	-0.010386			-7.72387	0.779292	-7.19487	20.5645	-2.96123	0							0.528998	-0.110344
-34.3057	-1.24893	-34.3057	21.8644	-30.0648	0							1.06001	-0.083148			-32.8705	69.9271	-32.8705	20.5852	-28.779	0							1.02268	-0.010338			-7.72305	0.779142	-7.19322	20.5634	-2.953	0							0.529821	-0.110334
-34.3041	-1.24676	-34.3041	21.8643	-30.0566	0							1.06165	-0.083148			-32.869	69.9281	-32.8689	20.5853	-28.7711	0							1.02426	-0.010291			-7.72222	0.778606	-7.19158	20.5623	-2.94477	0							0.530643	-0.110323
-34.3024	-1.2445	-34.3024	21.8641	-30.0484	0							1.0633	-0.083148			-32.8674	69.9297	-32.8674	20.5854	-28.7632	0							1.02586	-0.010243			-7.7214	0.777776	-7.18994	20.5613	-2.93654	0							0.531466	-0.110313
-34.3008	-1.24221	-34.3008	21.8639	-30.0402	0							1.06494	-0.083148			-32.8658	69.9322	-32.8658	20.5855	-28.7552	0							1.02744	-0.010196			-7.72058	0.776998	-7.18829	20.5604	-2.92831	0							0.53229	-0.110302
-34.2991	-1.23965	-34.2991	21.8637	-30.0319	0							1.06659	-0.083148			-32.8642	69.9341	-32.8642	20.5856	-28.7473	0							1.02903	-0.010148			-7.71976	0.776077	-7.18664	20.5592	-2.92008	0							0.533112	-0.110291
-34.2975	-1.23715	-34.2975	21.8635	-30.0237	0							1.06823	-0.083148			-32.8626	69.9355	-32.8626	20.5858	-28.7393	0							1.03062	-0.010101			-7.71893	0.774762	-7.185	20.5581	-2.91185	0							0.533935	-0.110281
-34.2958	-1.2351	-34.2958	21.8632	-30.0155	0							1.06988	-0.083148			-32.861	69.9368	-32.861	20.5859	-28.7314	0							1.03221	-0.010054			-7.71811	0.773432	-7.18335	20.557	-2.90362	0							0.534758	-0.11027
-34.2942	-1.23293	-34.2942	21.863	-30.0072	0							1.07153	-0.083148			-32.8594	69.9388	-32.8594	20.5861	-28.7235	0							1.03379	-0.010009			-7.71729	0.772224	-7.18171	20.5559	-2.89539	0							0.53558	-0.11026
-34.2925	-1.23019	-34.2925	21.8627	-29.999	0							1.07317	-0.083148			-32.8578	69.9421	-32.8578	20.5861	-28.7155	0							1.03538	-0.009964			-7.71647	0.771037	-7.18006	20.5547	-2.88716	0							0.536403	-0.110249
-34.2909	-1.22742	-34.2909	21.8623	-29.9908	0							1.07482	-0.083148			-32.8563	69.9455	-32.8562	20.5861	-28.7076	0							1.03697	-0.009919			-7.71564	0.770021	-7.17842	20.5536	-2.87893	0							0.537226	-0.110239
-34.2893	-1.22464	-34.2893	21.862	-29.9825	0							1.07647	-0.083148			-32.8547	69.9483	-32.8547	20.5862	-28.6996	0							1.03856	-0.009874			-7.71482	0.769436	-7.17677	20.5524	-2.8707	0							0.538048	-0.110228
-34.2876	-1.22146	-34.2876	21.8617	-29.9743	0							1.07811	-0.083148			-32.8531	69.951	-32.8531	20.5863	-28.6917	0							1.04015	-0.009829			-7.714	0.769273	-7.17513	20.5514	-2.86247	0							0.538871	-0.110217
-34.286	-1.21776	-34.286	21.8614	-29.9661	0							1.07975	-0.083148			-32.8515	69.9536	-32.8515	20.5863	-28.6837	0							1.04174	-0.009784			-7.71317	0.769603	-7.17348	20.5501	-2.85424	0							0.539694	-0.110207
-34.2843	-1.21446	-34.2843	21.8611	-29.9578	0							1.0814	-0.083148			-32.8499	69.9558	-32.8499	20.5863	-28.6758	0							1.04332	-0.009739			-7.71235	0.769924	-7.17183	20.5489	-2.84601	0							0.540516	-0.110196
-34.2827	-1.21124	-34.2827	21.8608	-29.9496	0							1.08305	-0.083148			-32.8483	69.9578	-32.8483	20.5864	-28.6679	0							1.04491	-0.009694			-7.71153	0.770169	-7.17019	20.5475	-2.83778	0							0.541339	-0.110186
-34.281	-1.20782	-34.281	21.8605	-29.9414	0							1.08469	-0.083148			-32.8467	69.9603	-32.8467	20.5865	-28.6599	0							1.0465	-0.009649			-7.71071	0.770311	-7.16854	20.5463	-2.82955	0							0.542162	-0.110175
-34.2794	-1.20423	-34.2794	21.8602	-29.9332	0							1.08634	-0.083148			-32.8451	69.963	-32.8451	20.5866	-28.652	0							1.04809	-0.009604			-7.70988	0.77036	-7.1669	20.5451	-2.82132	0							0.542984	-0.110165
-34.2777	-1.20094	-34.2777	21.8599	-29.9249	0							1.08799	-0.083148			-32.8436	69.9656	-32.8435	20.5866	-28.644	0							1.04967	-0.009561			-7.70906	0.770387	-7.16525	20.544	-2.81309	0							0.543807	-0.110143
-34.2761	-1.1983	-34.2761	21.8596	-29.9167	0							1.08963	-0.083148			-32.842	69.9677	-32.8419	20.5866	-28.6361	0							1.05126	-0.009519			-7.70824	0.770455	-7.16361	20.543	-2.80486	0							0.54463	-0.110122
-34.2744	-1.19514	-34.2744	21.8593	-29.9085	0							1.09128	-0.083148			-32.8404	69.969	-32.8404	20.5866	-28.6282	0							1.05285	-0.009476			-7.70742	0.770876	-7.16196	20.5419	-2.79663	0							0.545452	-0.110101
-34.2728	-1.19085	-34.2728	21.859	-29.9002	0							1.09292	-0.083148			-32.8388	69.9706	-32.8388	20.5866	-28.6202	0							1.05444	-0.009434			-7.70659	0.771396	-7.16032	20.5408	-2.7884	0							0.546275	-0.11008
-34.2711	-1.18603	-34.2711	21.8587	-29.892	0							1.09457	-0.083148			-32.8372	69.9734	-32.8372	20.5867	-28.6123	0							1.05603	-0.009391			-7.70577	0.772034	-7.15867	20.5398	-2.78017	0							0.547098	-0.110058
-34.2695	-1.18145	-34.2695	21.8585	-29.8838	0							1.09621	-0.083148			-32.8356	69.977	-32.8356	20.5868	-28.6043	0							1.05762	-0.009349			-7.70495	0.772685	-7.15703	20.5388	-2.77194	0							0.547921	-0.110037
-34.2679	-1.17725	-34.2679	21.8583	-29.8755	0							1.09786	-0.083148			-32.834	69.9808	-32.834	20.5869	-28.5964	0							1.0592	-0.009306			-7.70412	0.773259	-7.15538	20.5376	-2.76371	0							0.548743	-0.110016
-34.2662	-1.17296	-34.2662	21.858	-29.8673	0							1.09951	-0.083148			-32.8324	69.9848	-32.8324	20.5869	-28.5885	0							1.06079	-0.009264			-7.7033	0.773411	-7.15374	20.5364	-2.75549	0							0.549566	-0.109995
-34.2646	-1.16913	-34.2646	21.8577	-29.8591	0							1.10115	-0.083148			-32.8308	69.9889	-32.8308	20.5871	-28.5805	0							1.06238	-0.009221			-7.70248	0.77354	-7.15209	20.5354	-2.74726	0							0.550389	-0.109974
-34.2629	-1.16542	-34.2629	21.8573	-29.8508	0							1.1028	-0.083148			-32.8293	69.9932	-32.8292	20.5872	-28.5726	0							1.06397	-0.009178			-7.70166	0.77312	-7.15045	20.5343	-2.73903	0							0.551211	-0.109952
-34.2613	-1.16189	-34.2613	21.8569	-29.8426	0							1.10445	-0.083148			-32.8277	69.9983	-32.8277	20.5872	-28.5646	0							1.06556	-0.009098			-7.70083	0.772644	-7.1488	20.5331	-2.7308	0							0.552034	-0.109942
-34.2596	-1.15796	-34.2596	21.8566	-29.8344	0							1.10609	-0.083148			-32.8261	70.0046	-32.8261	20.5873	-28.5567	0							1.06714	-0.009017			-7.70001	0.772318	-7.14715	20.5319	-2.72257	0							0.552857	-0.109931
-34.258	-1.15397	-34.258	21.8562	-29.8261	0							1.10774	-0.083148			-32.8245	70.0102	-32.8245	20.5875	-28.5487	0							1.06873	-0.008936			-7.69919	0.772323	-7.14551	20.5308	-2.71434	0							0.553679	-0.109921
-34.2563	-1.15072	-34.2563	21.8558	-29.8179	0							1.10938	-0.083148			-32.8229	70.0152	-32.8229	20.5877	-28.5408	0							1.07032	-0.008855			-7.69836	0.772356	-7.14386	20.5296	-2.70611	0							0.554502	-0.10991
-34.2547	-1.14768	-34.2547	21.8557	-29.8097	0							1.11103	-0.083148			-32.8213	70.0203	-32.8213	20.5879	-28.5329	0							1.07191	-0.008775			-7.69754	0.772624	-7.14222	20.5285	-2.69788	0							0.555326	-0.109899
-34.253	-1.14447	-34.253	21.8553	-29.8015	0							1.11268	-0.083148			-32.8197	70.0255	-32.8197	20.5881	-28.5249	0							1.07349	-0.008694			-7.69672	0.772895	-7.14057	20.5273	-2.68965	0							0.556148	-0.109889
-34.2514	-1.14117	-34.2514	21.8551	-29.7932	0							1.11432	-0.083148			-32.8181	70.0304	-32.8181	20.5883	-28.517	0							1.07509	-0.008613			-7.6959	0.772767	-7.13893	20.526	-2.68142	0							0.556971	-0.109878
-34.2497	-1.13789	-34.2497	21.8547	-29.785	0							1.11597	-0.083148			-32.8166	70.0342	-32.8165	20.5884	-28.509	0							1.07667	-0.008532			-7.69508	0.772464	-7.13728	20.5248	-2.67319	0							0.557794	-0.109868
-34.2481	-1.13427	-34.2481	21.8542	-29.7768	0							1.11762	-0.083148			-32.815	70.0374	-32.815	20.5886	-28.5011	0							1.07826	-0.008451			-7.69425	0.772224	-7.13564	20.5236	-2.66496	0							0.558616	-0.109857
-34.2465	-1.13033	-34.2465	21.8538	-29.7685	0							1.11926	-0.083148			-32.8134	70.0411	-32.8134	20.5886	-28.4932	0							1.07985	-0.008371			-7.69343	0.772077	-7.13399	20.5225	-2.65673	0							0.559439	-0.109846
-34.2448	-1.12743	-34.2448	21.8533	-29.7603	0							1.1209	-0.083148			-32.8118	70.0452	-32.8118	20.5887	-28.4852	0							1.08144	-0.008335			-7.69261	0.771934	-7.13234	20.5214	-2.6485	0							0.560262	-0.109836
-34.2432	-1.12598	-34.2432	21.8529	-29.7521	0							1.12255	-0.083148			-32.8102	70.0494	-32.8102	20.5889	-28.4773	0							1.08302	-0.008299			-7.69178	0.772109	-7.1307	20.5204	-2.64027	0							0.561084	-0.109825
-34.2415	-1.12447	-34.2415	21.8525	-29.7438	0							1.1242	-0.083148			-32.8086	70.0538	-32.8086	20.5889	-28.4693	0							1.08461	-0.008263			-7.69096	0.772302	-7.12905	20.5194	-2.63204	0							0.561907	-0.109815
-34.2399	-1.12279	-34.2399	21.8522	-29.7356	0							1.12584	-0.083148			-32.807	70.0583	-32.807	20.5888	-28.4614	0							1.0862	-0.008227			-7.69014	0.77248	-7.12741	20.5184	-2.62381	0							0.56273	-0.109804
-34.2382	-1.12112	-34.2382	21.8519	-29.7274	0							1.12749	-0.083148			-32.8054	70.0624	-32.8054	20.5887	-28.4535	0							1.08779	-0.008192			-7.68932	0.772638	-7.12576	20.5172	-2.61558	0							0.563552	-0.109794
-34.2366	-1.11947	-34.2366	21.8517	-29.7191	0							1.12913	-0.083148			-32.8039	70.0658	-32.8038	20.5885	-28.4455	0							1.08937	-0.008156			-7.68849	0.77277	-7.12412	20.5161	-2.60735	0							0.564375	-0.109783
-34.2349	-1.11735	-34.2349	21.8514	-29.7109	0							1.13078	-0.083148			-32.8023	70.0687	-32.8023	20.5885	-28.4376	0							1.09096	-0.00812			-7.68767	0.772836	-7.12247	20.515	-2.59912	0							0.565198	-0.109772
-34.2333	-1.11553	-34.2333	21.8511	-29.7027	0							1.13243	-0.083148			-32.8007	70.0716	-32.8007	20.5884	-28.4296	0							1.09255	-0.008084			-7.68685	0.772895	-7.12083	20.5139	-2.59089	0							0.56602	-0.109762
-34.2316	-1.11464	-34.2316	21.8509	-29.6944	0							1.13407	-0.083148			-32.7991	70.0747	-32.7991	20.5884	-28.4217	0							1.09414	-0.008049			-7.68602	0.772995	-7.11918	20.5129	-2.58266	0							0.566843	-0.109751
-34.23	-1.1146	-34.23	21.8508	-29.6862	0							1.13572	-0.083148			-32.7975	70.0775	-32.7975	20.5885	-28.4137	0							1.09573	-0.008013			-7.6852	0.773157	-7.11754	20.5117	-2.57443	0							0.567666	-0.109741
-34.2284	-1.11427	-34.2284	21.8507	-29.678	0							1.13736	-0.083148			-32.7959	70.0793	-32.7959	20.5885	-28.4058	0							1.09732	-0.007979			-7.68438	0.773454	-7.11589	20.5106	-2.5662	0							0.568488	-0.10973
-34.2267	-1.11321	-34.2267	21.8505	-29.6698	0							1.13901	-0.083148			-32.7943	70.0802	-32.7943	20.5885	-28.3979	0							1.0989	-0.007945			-7.68356	0.773824	-7.11425	20.5094	-2.55797	0							0.569311	-0.109719
-34.2251	-1.11214	-34.2251	21.8502	-29.6615	0							1.14066	-0.083148			-32.7927	70.0805	-32.7927	20.5885	-28.3899	0							1.10049	-0.007911			-7.68273	0.774205	-7.1126	20.5083	-2.54975	0							0.570134	-0.109709
-34.2234	-1.11058	-34.2234	21.8499	-29.6533	0							1.1423	-0.083148			-32.7911	70.0805	-32.7911	20.5886	-28.382	0							1.10208	-0.007878			-7.68191	0.774441	-7.11095	20.5072	-2.54151	0							0.570956	-0.109698
-34.2218	-1.1088	-34.2218	21.8497	-29.6451	0							1.14395	-0.083148			-32.7896	70.0802	-32.7895	20.5887	-28.374	0							1.10367	-0.007844			-7.68109	0.774559	-7.10931	20.5061	-2.53328	0							0.571779	-0.109688
-34.2201	-1.10657	-34.2201	21.8495	-29.6368	0							1.1456	-0.083148			-32.788	70.0798	-32.788	20.5887	-28.3661	0							1.10526	-0.00781			-7.68027	0.774542	-7.10766	20.505	-2.52506	0							0.572602	-0.109677
-34.2185	-1.10436	-34.2185	21.8492	-29.6286	0							1.14724	-0.083148			-32.7864	70.079	-32.7864	20.5887	-28.3582	0							1.10684	-0.007776			-7.67944	0.7745	-7.10602	20.504	-2.51683	0							0.573424	-0.109666
-34.2168	-1.10251	-34.2168	21.8489	-29.6204	0							1.14889	-0.083148			-32.7848	70.0772	-32.7848	20.5888	-28.3502	0							1.10843	-0.007743			-7.67862	0.774458	-7.10437	20.503	-2.5086	0							0.574247	-0.109656
-34.2152	-1.10073	-34.2152	21.8486	-29.6121	0							1.15053	-0.083148			-32.7832	70.0742	-32.7832	20.5887	-28.3423	0							1.11002	-0.007709			-7.6778	0.774866	-7.10273	20.502	-2.50037	0							0.57507	-0.109645
-34.2135	-1.09878	-34.2135	21.8484	-29.6039	0							1.15218	-0.083148			-32.7816	70.0713	-32.7816	20.5888	-28.3343	0							1.11161	-0.007675			-7.67697	0.775464	-7.10108	20.5009	-2.49214	0							0.575892	-0.109635
-34.2119	-1.09626	-34.2119	21.8481	-29.5957	0							1.15382	-0.083148			-32.78	70.0685	-32.78	20.5888	-28.3264	0							1.1132	-0.007611			-7.67615	0.776328	-7.09944	20.4999	-2.48391	0							0.576715	-0.109624
-34.2102	-1.09351	-34.2102	21.8478	-29.5874	0							1.15547	-0.083148			-32.7784	70.0656	-32.7784	20.5888	-28.3185	0							1.11478	-0.007547			-7.67533	0.777259	-7.09779	20.4988	-2.47568	0							0.577538	-0.109613
-34.2086	-1.09116	-34.2086	21.8475	-29.5792	0							1.15712	-0.083148			-32.7769	70.0627	-32.7768	20.5887	-28.3105	0							1.11637	-0.007483			-7.67451	0.778109	-7.09615	20.4977	-2.46745	0							0.578361	-0.109603
-34.207	-1.08953	-34.207	21.8471	-29.571	0							1.15876	-0.083148			-32.7753	70.0598	-32.7753	20.5887	-28.3026	0							1.11796	-0.007419			-7.67368	0.778592	-7.0945	20.4967	-2.45922	0							0.579184	-0.109592
-34.2053	-1.08841	-34.2053	21.8466	-29.5627	0							1.16041	-0.083148			-32.7737	70.057	-32.7737	20.5887	-28.2946	0							1.11955	-0.007355			-7.67286	0.778849	-7.09286	20.4955	-2.45099	0							0.580007	-0.109582
-34.2037	-1.08696	-34.2037	21.8462	-29.5545	0							1.16206	-0.083148			-32.7721	70.054	-32.7721	20.5886	-28.2867	0							1.12114	-0.007291			-7.67204	0.77879	-7.09121	20.4944	-2.44276	0							0.580829	-0.109571
-34.202	-1.08431	-34.202	21.8458	-29.5463	0							1.1637	-0.083148			-32.7705	70.0507	-32.7705	20.5884	-28.2787	0							1.12272	-0.007227			-7.67122	0.778634	-7.08956	20.4932	-2.43453	0							0.581652	-0.10956
-34.2004	-1.08106	-34.2004	21.8455	-29.5381	0							1.16534	-0.083148			-32.7689	70.0474	-32.7689	20.5884	-28.2708	0							1.12431	-0.007164			-7.67039	0.778529	-7.08792	20.4921	-2.4263	0							0.582475	-0.10955
-34.1987	-1.07788	-34.1987	21.8452	-29.5298	0							1.16699	-0.083148			-32.7673	70.0448	-32.7673	20.5883	-28.2629	0							1.1259	-0.0071			-7.66957	0.778518	-7.08627	20.4911	-2.41807	0							0.583297	-0.109539
-34.1971	-1.07456	-34.1971	21.8449	-29.5216	0							1.16864	-0.083148			-32.7657	70.043	-32.7657	20.5882	-28.2549	0							1.12749	-0.007036			-7.66875	0.778616	-7.08463	20.4899	-2.40984	0							0.58412	-0.109529
-34.1954	-1.07088	-34.1954	21.8447	-29.5134	0							1.17028	-0.083148			-32.7642	70.0413	-32.7641	20.588	-28.247	0							1.12907	-0.006979			-7.66793	0.77892	-7.08298	20.4888	-2.40161	0							0.584943	-0.109518
-34.1938	-1.06733	-34.1938	21.8445	-29.5051	0							1.17193	-0.083148			-32.7626	70.039	-32.7625	20.5878	-28.239	0							1.13067	-0.006922			-7.6671	0.779276	-7.08134	20.4877	-2.39338	0							0.585765	-0.109507
-34.1921	-1.06395	-34.1921	21.8445	-29.4969	0							1.17358	-0.083148			-32.761	70.0371	-32.761	20.5876	-28.2311	0							1.13225	-0.006866			-7.66628	0.779446	-7.07969	20.4866	-2.38515	0							0.586588	-0.109497
-34.1905	-1.05999	-34.1905	21.8444	-29.4887	0							1.17522	-0.083148			-32.7594	70.0352	-32.7594	20.5875	-28.2232	0							1.13384	-0.006809			-7.66546	0.779413	-7.07805	20.4856	-2.37692	0							0.587411	-0.109486
-34.1888	-1.0553	-34.1888	21.8442	-29.4804	0							1.17687	-0.083148			-32.7578	70.0332	-32.7578	20.5875	-28.2152	0							1.13543	-0.006753			-7.66463	0.779286	-7.0764	20.4844	-2.36869	0							0.588233	-0.109476
-34.1872	-1.05065	-34.1872	21.844	-29.4722	0							1.17851	-0.083148			-32.7562	70.0309	-32.7562	20.5873	-28.2073	0							1.13702	-0.006696			-7.66381	0.779074	-7.07476	20.4832	-2.36046	0							0.589056	-0.109465
-34.1856	-1.04681	-34.1856	21.8436	-29.464	0							1.18016	-0.083148			-32.7546	70.0285	-32.7546	20.5873	-28.1993	0							1.1386	-0.006639			-7.66299	0.77884	-7.07311	20.482	-2.35223	0							0.589879	-0.109454
-34.1839	-1.04365	-34.1839	21.8433	-29.4557	0							1.1818	-0.083148			-32.753	70.0269	-32.753	20.5872	-28.1914	0							1.14019	-0.006583			-7.66217	0.7788	-7.07146	20.4808	-2.344	0							0.590701	-0.109444
-34.1823	-1.04104	-34.1823	21.843	-29.4475	0							1.18345	-0.083148			-32.7514	70.0256	-32.7514	20.587	-28.1834	0							1.14178	-0.006526			-7.66134	0.779047	-7.06982	20.4797	-2.33577	0							0.591524	-0.109433
-34.1806	-1.03866	-34.1806	21.8426	-29.4393	0							1.1851	-0.083148			-32.7499	70.0246	-32.7498	20.587	-28.1755	0							1.14337	-0.006469			-7.66052	0.779149	-7.06817	20.4785	-2.32755	0							0.592347	-0.109423
-34.179	-1.03637	-34.179	21.8423	-29.431	0							1.18674	-0.083148			-32.7483	70.0236	-32.7483	20.5868	-28.1676	0							1.14495	-0.006419			-7.6597	0.778941	-7.06653	20.4775	-2.31932	0							0.593169	-0.109401
-34.1773	-1.03413	-34.1773	21.8419	-29.4228	0							1.18839	-0.083148			-32.7467	70.0221	-32.7467	20.5867	-28.1596	0							1.14654	-0.006369			-7.65888	0.778617	-7.06488	20.4764	-2.31109	0							0.593992	-0.10938
-34.1757	-1.03151	-34.1757	21.8417	-29.4146	0							1.19004	-0.083148			-32.7451	70.0203	-32.7451	20.5866	-28.1517	0							1.14813	-0.006319			-7.65805	0.778086	-7.06324	20.4753	-2.30286	0							0.594815	-0.109359
-34.174	-1.02873	-34.174	21.8414	-29.4064	0							1.19168	-0.083148			-32.7435	70.0188	-32.7435	20.5865	-28.1437	0							1.14972	-0.006269			-7.65723	0.777324	-7.06159	20.4742	-2.29463	0							0.595637	-0.109338
-34.1724	-1.02598	-34.1724	21.841	-29.3981	0							1.19333	-0.083148			-32.7419	70.0181	-32.7419	20.5864	-28.1358	0							1.15131	-0.006219			-7.65641	0.776678	-7.05995	20.4732	-2.2864	0							0.59646	-0.109316
-34.1707	-1.02365	-34.1707	21.8406	-29.3899	0							1.19497	-0.083148			-32.7403	70.0182	-32.7403	20.5863	-28.1279	0							1.1529	-0.006169			-7.65559	0.776295	-7.0583	20.4721	-2.27817	0							0.597283	-0.109295
-34.1691	-1.02154	-34.1691	21.8402	-29.3817	0							1.19662	-0.083148			-32.7387	70.0185	-32.7387	20.5862	-28.1199	0							1.15448	-0.006119			-7.65476	0.776027	-7.05666	20.471	-2.26994	0							0.598105	-0.109274
-34.1675	-1.01868	-34.1675	21.8398	-29.3734	0							1.19826	-0.083148			-32.7372	70.0186	-32.7371	20.586	-28.112	0							1.15607	-0.006069			-7.65394	0.776093	-7.05501	20.4698	-2.26171	0							0.598928	-0.109252
-34.1658	-1.01508	-34.1658	21.8393	-29.3652	0							1.19991	-0.083148			-32.7356	70.0186	-32.7356	20.5857	-28.104	0							1.15766	-0.006019			-7.65312	0.776284	-7.05337	20.4687	-2.25348	0							0.599751	-0.109231
-34.1642	-1.01143	-34.1642	21.839	-29.357	0							1.20156	-0.083148			-32.734	70.0183	-32.734	20.5855	-28.0961	0							1.15925	-0.005969			-7.65229	0.776625	-7.05172	20.4676	-2.24525	0							0.600574	-0.10921
-34.1625	-1.00823	-34.1625	21.8386	-29.3487	0							1.20321	-0.083148			-32.7324	70.0178	-32.7324	20.5853	-28.0882	0							1.16084	-0.005925			-7.65147	0.777424	-7.05007	20.4666	-2.23702	0							0.601397	-0.109199
-34.1609	-1.00546	-34.1609	21.8381	-29.3405	0							1.20485	-0.083148			-32.7308	70.017	-32.7308	20.585	-28.0802	0							1.16242	-0.005881			-7.65065	0.778193	-7.04843	20.4654	-2.22879	0							0.60222	-0.109189
-34.1592	-1.00262	-34.1592	21.8376	-29.3323	0							1.20649	-0.083148			-32.7292	70.0164	-32.7292	20.5848	-28.0723	0							1.16401	-0.005836			-7.64983	0.778705	-7.04678	20.4644	-2.22056	0							0.603042	-0.109178
-34.1576	-0.999564	-34.1576	21.8372	-29.324	0							1.20814	-0.083148			-32.7276	70.016	-32.7276	20.5847	-28.0643	0							1.1656	-0.005792			-7.649	0.779202	-7.04514	20.4633	-2.21233	0							0.603865	-0.109167
-34.1559	-0.9958	-34.1559	21.8367	-29.3158	0							1.20979	-0.083148			-32.726	70.0149	-32.726	20.5846	-28.0564	0							1.16719	-0.005748			-7.64818	0.779548	-7.04349	20.4623	-2.2041	0							0.604688	-0.109157
-34.1543	-0.991999	-34.1543	21.8362	-29.3076	0							1.21143	-0.083148			-32.7244	70.013	-32.7244	20.5844	-28.0484	0							1.16878	-0.005704			-7.64736	0.779496	-7.04185	20.4612	-2.19587	0							0.60551	-0.109146
-34.1526	-0.988758	-34.1526	21.8358	-29.2994	0							1.21308	-0.083148			-32.7229	70.0112	-32.7229	20.5843	-28.0405	0							1.17036	-0.00566			-7.64654	0.779482	-7.0402	20.4602	-2.18764	0							0.606333	-0.109136
-34.151	-0.985961	-34.151	21.8356	-29.2911	0							1.21473	-0.083148			-32.7213	70.0099	-32.7213	20.5841	-28.0326	0							1.17195	-0.005615			-7.64571	0.779521	-7.03856	20.4593	-2.17941	0							0.607156	-0.109125
-34.1493	-0.983222	-34.1493	21.8354	-29.2829	0							1.21637	-0.083148			-32.7197	70.0086	-32.7197	20.584	-28.0246	0							1.17354	-0.005571			-7.64489	0.779572	-7.03691	20.4583	-2.17118	0							0.607978	-0.109115
-34.1477	-0.980304	-34.1477	21.8351	-29.2747	0							1.21802	-0.083148			-32.7181	70.0069	-32.7181	20.5838	-28.0167	0							1.17513	-0.005527			-7.64407	0.779706	-7.03527	20.4573	-2.16295	0							0.608801	-0.109104
-34.1461	-0.977409	-34.1461	21.8347	-29.2664	0							1.21966	-0.083148			-32.7165	70.0053	-32.7165	20.5837	-28.0087	0							1.17672	-0.005488			-7.64324	0.779999	-7.03362	20.4562	-2.15472	0							0.609624	-0.109093
-34.1444	-0.974773	-34.1444	21.8343	-29.2582	0							1.22131	-0.083148			-32.7149	70.0041	-32.7149	20.5837	-28.0008	0							1.1783	-0.005449			-7.64242	0.78016	-7.03198	20.4553	-2.14649	0							0.610446	-0.109083
-34.1428	-0.972987	-34.1428	21.8339	-29.25	0							1.22295	-0.083148			-32.7133	70.0033	-32.7133	20.5837	-27.9929	0							1.17989	-0.00541			-7.6416	0.780268	-7.03033	20.4543	-2.13826	0							0.611269	-0.109072
-34.1411	-0.970773	-34.1411	21.8337	-29.2417	0							1.2246	-0.083148			-32.7117	70.0025	-32.7117	20.5836	-27.9849	0							1.18148	-0.005371			-7.64078	0.780371	-7.02869	20.4534	-2.13003	0							0.612092	-0.109062
-34.1395	-0.967462	-34.1395	21.8333	-29.2335	0							1.22625	-0.083148			-32.7102	70.0015	-32.7101	20.5834	-27.977	0							1.18307	-0.005332			-7.63995	0.780431	-7.02704	20.4523	-2.1218	0							0.612914	-0.109051
-34.1378	-0.963977	-34.1378	21.8331	-29.2253	0							1.22789	-0.083148			-32.7086	70.0003	-32.7086	20.5833	-27.969	0							1.18466	-0.005293			-7.63913	0.780432	-7.02539	20.4513	-2.11357	0							0.613737	-0.10904
-34.1362	-0.960788	-34.1362	21.8329	-29.217	0							1.22954	-0.083148			-32.707	69.9991	-32.707	20.5832	-27.9611	0							1.18624	-0.005254			-7.63831	0.780555	-7.02375	20.4504	-2.10534	0							0.61456	-0.10903
-34.1345	-0.958402	-34.1345	21.8327	-29.2088	0							1.23119	-0.083148			-32.7054	69.9985	-32.7054	20.5831	-27.9532	0							1.18783	-0.005215			-7.63749	0.780679	-7.0221	20.4495	-2.09712	0							0.615382	-0.109019
-34.1329	-0.956234	-34.1329	21.8326	-29.2006	0							1.23283	-0.083148			-32.7038	69.9985	-32.7038	20.583	-27.9452	0							1.18942	-0.005176			-7.63666	0.780841	-7.02046	20.4485	-2.08889	0							0.616205	-0.109009
-34.1312	-0.953367	-34.1312	21.8325	-29.1923	0							1.23448	-0.083148			-32.7022	69.999	-32.7022	20.5828	-27.9373	0							1.19101	-0.005137			-7.63584	0.781409	-7.01881	20.4475	-2.08066	0							0.617028	-0.108998
-34.1296	-0.950465	-34.1296	21.8322	-29.1841	0							1.23612	-0.083148			-32.7006	69.9988	-32.7006	20.5828	-27.9293	0							1.1926	-0.005103			-7.63502	0.78247	-7.01717	20.4466	-2.07243	0							0.61785	-0.108987
-34.1279	-0.947552	-34.1279	21.8319	-29.1759	0							1.23777	-0.083148			-32.699	69.9978	-32.699	20.5827	-27.9214	0							1.19418	-0.005069			-7.63419	0.783241	-7.01552	20.4456	-2.0642	0							0.618673	-0.108977
-34.1263	-0.945385	-34.1263	21.8316	-29.1677	0							1.23941	-0.083148			-32.6975	69.9966	-32.6974	20.5825	-27.9134	0							1.19577	-0.005034			-7.63337	0.784015	-7.01388	20.4445	-2.05597	0							0.619496	-0.108966
-34.1247	-0.943162	-34.1247	21.8314	-29.1594	0							1.24106	-0.083148			-32.6959	69.9952	-32.6959	20.5824	-27.9055	0							1.19736	-0.005			-7.63255	0.784754	-7.01223	20.4436	-2.04774	0							0.620318	-0.108956
-34.123	-0.940328	-34.123	21.8311	-29.1512	0							1.24271	-0.083148			-32.6943	69.9938	-32.6943	20.5823	-27.8976	0							1.19895	-0.004966			-7.63173	0.784877	-7.01058	20.4426	-2.03951	0							0.621141	-0.108945
-34.1214	-0.937374	-34.1214	21.8308	-29.143	0							1.24435	-0.083148			-32.6927	69.9932	-32.6927	20.5822	-27.8896	0							1.20053	-0.004931			-7.6309	0.784903	-7.00894	20.4415	-2.03128	0							0.621964	-0.108934
-34.1197	-0.934987	-34.1197	21.8304	-29.1347	0							1.246	-0.083148			-32.6911	69.9936	-32.6911	20.5823	-27.8817	0							1.20213	-0.004897			-7.63008	0.78529	-7.00729	20.4405	-2.02305	0							0.622787	-0.108924
-34.1181	-0.932816	-34.1181	21.8301	-29.1265	0							1.24765	-0.083148			-32.6895	69.9944	-32.6895	20.5823	-27.8737	0							1.20371	-0.004863			-7.62926	0.785674	-7.00565	20.4395	-2.01482	0							0.62361	-0.108913
-34.1164	-0.930648	-34.1164	21.8298	-29.1183	0							1.24929	-0.083148			-32.6879	69.9951	-32.6879	20.5822	-27.8658	0							1.2053	-0.004828			-7.62844	0.786021	-7.004	20.4385	-2.00659	0							0.624433	-0.108903
-34.1148	-0.929159	-34.1148	21.8296	-29.11	0							1.25093	-0.083148			-32.6863	69.9958	-32.6863	20.5822	-27.8579	0							1.20689	-0.004794			-7.62761	0.786049	-7.00236	20.4374	-1.99836	0							0.625255	-0.108892
-34.1131	-0.928066	-34.1131	21.8291	-29.1018	0							1.25258	-0.083148			-32.6848	69.9962	-32.6847	20.5822	-27.8499	0							1.20848	-0.004734			-7.62679	0.785966	-7.00071	20.4365	-1.99013	0							0.626078	-0.108881
-34.1115	-0.926426	-34.1115	21.8287	-29.0936	0							1.25423	-0.083148			-32.6832	69.9958	-32.6831	20.5822	-27.842	0							1.21006	-0.004673			-7.62597	0.785624	-6.99907	20.4356	-1.9819	0							0.626901	-0.108871
-34.1098	-0.924243	-34.1098	21.8283	-29.0853	0							1.25588	-0.083148			-32.6816	69.9951	-32.6816	20.5822	-27.834	0							1.21165	-0.004612			-7.62514	0.78528	-6.99742	20.4349	-1.97367	0							0.627723	-0.10886
-34.1082	-0.921384	-34.1082	21.8278	-29.0771	0							1.25752	-0.083148			-32.68	69.9944	-32.68	20.5822	-27.8261	0							1.21324	-0.004552			-7.62432	0.784942	-6.99578	20.4341	-1.96544	0							0.628546	-0.10885
-34.1065	-0.918357	-34.1065	21.8274	-29.0689	0							1.25917	-0.083148			-32.6784	69.994	-32.6784	20.5821	-27.8182	0							1.21483	-0.004491			-7.6235	0.784624	-6.99413	20.4333	-1.95721	0							0.629369	-0.108839
-34.1049	-0.915635	-34.1049	21.827	-29.0606	0							1.26081	-0.083148			-32.6768	69.9941	-32.6768	20.5821	-27.8102	0							1.21642	-0.004431			-7.62268	0.784402	-6.99249	20.4323	-1.94898	0							0.630191	-0.108829
-34.1033	-0.913298	-34.1033	21.8266	-29.0524	0							1.26246	-0.083148			-32.6752	69.9945	-32.6752	20.5821	-27.8023	0							1.21801	-0.00437			-7.62185	0.784244	-6.99084	20.4314	-1.94075	0							0.631014	-0.108818
-34.1016	-0.910054	-34.1016	21.8262	-29.0442	0							1.2641	-0.083148			-32.6736	69.9948	-32.6736	20.582	-27.7943	0							1.21959	-0.004309			-7.62103	0.784089	-6.98919	20.4306	-1.93252	0							0.631837	-0.108807
-34.1	-0.905105	-34.1	21.8258	-29.036	0							1.26575	-0.083148			-32.672	69.9947	-32.672	20.5819	-27.7864	0							1.22118	-0.004249			-7.62021	0.784036	-6.98755	20.4297	-1.92429	0							0.632659	-0.108797
-34.0983	-0.900636	-34.0983	21.8253	-29.0277	0							1.2674	-0.083148			-32.6705	69.9947	-32.6704	20.5818	-27.7784	0							1.22277	-0.004188			-7.61939	0.784059	-6.9859	20.4288	-1.91606	0							0.633482	-0.108786
-34.0967	-0.897008	-34.0967	21.825	-29.0195	0							1.26904	-0.083148			-32.6689	69.9947	-32.6689	20.5818	-27.7705	0							1.22436	-0.004142			-7.61856	0.78447	-6.98426	20.4279	-1.90783	0							0.634305	-0.108765
-34.095	-0.893639	-34.095	21.8246	-29.0113	0							1.27069	-0.083148			-32.6673	69.9942	-32.6673	20.5817	-27.7626	0							1.22595	-0.004096			-7.61774	0.785014	-6.98261	20.427	-1.8996	0							0.635127	-0.108744
-34.0934	-0.890041	-34.0934	21.8243	-29.003	0							1.27233	-0.083148			-32.6657	69.9938	-32.6657	20.5817	-27.7546	0							1.22753	-0.00405			-7.61692	0.785563	-6.98097	20.4261	-1.89138	0							0.63595	-0.108722
-34.0917	-0.885756	-34.0917	21.8239	-28.9948	0							1.27398	-0.083148			-32.6641	69.9928	-32.6641	20.5816	-27.7467	0							1.22912	-0.004005			-7.61609	0.786152	-6.97932	20.4253	-1.88315	0							0.636773	-0.108701
-34.0901	-0.881842	-34.0901	21.8235	-28.9866	0							1.27563	-0.083148			-32.6625	69.9912	-32.6625	20.5816	-27.7387	0							1.23071	-0.003959			-7.61527	0.786749	-6.97768	20.4245	-1.87492	0							0.637595	-0.10868
-34.0884	-0.877845	-34.0884	21.8233	-28.9783	0							1.27727	-0.083148			-32.6609	69.989	-32.6609	20.5816	-27.7308	0							1.2323	-0.003913			-7.61445	0.787012	-6.97603	20.4236	-1.86669	0							0.638418	-0.108659
-34.0868	-0.873517	-34.0868	21.8229	-28.9701	0							1.27892	-0.083148			-32.6593	69.9875	-32.6593	20.5816	-27.7229	0							1.23388	-0.003867			-7.61363	0.787211	-6.97439	20.4228	-1.85846	0							0.639241	-0.108637
-34.0852	-0.86913	-34.0852	21.8225	-28.9619	0							1.28056	-0.083148			-32.6578	69.9869	-32.6577	20.5817	-27.7149	0							1.23547	-0.003821			-7.6128	0.787407	-6.97274	20.422	-1.85023	0							0.640063	-0.108616
-34.0835	-0.864756	-34.0835	21.822	-28.9536	0							1.28221	-0.083148			-32.6562	69.9871	-32.6562	20.5818	-27.707	0							1.23706	-0.003775			-7.61198	0.787423	-6.9711	20.4213	-1.842	0							0.640886	-0.108595
-34.0819	-0.86071	-34.0819	21.8215	-28.9454	0							1.28385	-0.083148			-32.6546	69.9877	-32.6546	20.582	-27.699	0							1.23865	-0.003729			-7.61116	0.78731	-6.96945	20.4205	-1.83377	0							0.641709	-0.108574
-34.0802	-0.856968	-34.0802	21.8209	-28.9372	0							1.2855	-0.083148			-32.653	69.9884	-32.653	20.5822	-27.6911	0							1.24024	-0.003695			-7.61034	0.78687	-6.9678	20.4197	-1.82554	0							0.642531	-0.108574
-34.0786	-0.85291	-34.0786	21.8205	-28.9289	0							1.28715	-0.083148			-32.6514	69.9889	-32.6514	20.5825	-27.6831	0							1.24182	-0.00366			-7.60951	0.786129	-6.96616	20.4188	-1.81731	0							0.643354	-0.108574
-34.0769	-0.848593	-34.0769	21.82	-28.9207	0							1.28879	-0.083148			-32.6498	69.9886	-32.6498	20.5828	-27.6752	0							1.24341	-0.003625			-7.60869	0.785326	-6.96451	20.418	-1.80908	0							0.644177	-0.108574
-34.0753	-0.84434	-34.0753	21.8195	-28.9125	0							1.29044	-0.083148			-32.6482	69.9873	-32.6482	20.5832	-27.6673	0							1.245	-0.003591			-7.60787	0.784429	-6.96287	20.4173	-1.80085	0							0.645	-0.108574
-34.0736	-0.840234	-34.0736	21.819	-28.9043	0							1.29209	-0.083148			-32.6466	69.9858	-32.6466	20.5835	-27.6593	0							1.24659	-0.003556			-7.60705	0.7835	-6.96122	20.4165	-1.79262	0							0.645823	-0.108574
-34.072	-0.83557	-34.072	21.8186	-28.896	0							1.29373	-0.083148			-32.645	69.9847	-32.645	20.5836	-27.6514	0							1.24818	-0.003521			-7.60622	0.782858	-6.95958	20.4157	-1.78439	0							0.646646	-0.108574
-34.0703	-0.830917	-34.0703	21.8183	-28.8878	0							1.29538	-0.083148			-32.6435	69.9842	-32.6434	20.5839	-27.6434	0							1.24976	-0.003487			-7.6054	0.782468	-6.95793	20.4148	-1.77616	0							0.647468	-0.108574
-34.0687	-0.826603	-34.0687	21.818	-28.8796	0							1.29702	-0.083148			-32.6419	69.9843	-32.6419	20.5842	-27.6355	0							1.25135	-0.003452			-7.60458	0.782167	-6.95629	20.414	-1.76793	0							0.648291	-0.108574
-34.067	-0.822998	-34.067	21.8176	-28.8713	0							1.29867	-0.083148			-32.6403	69.9847	-32.6403	20.5844	-27.6276	0							1.25294	-0.003417			-7.60375	0.782047	-6.95464	20.4132	-1.7597	0							0.649114	-0.108574
-34.0654	-0.819925	-34.0654	21.8172	-28.8631	0							1.30032	-0.083148			-32.6387	69.9849	-32.6387	20.5846	-27.6196	0							1.25453	-0.003383			-7.60293	0.781995	-6.953	20.4124	-1.75147	0							0.649936	-0.108574
-34.0638	-0.816726	-34.0638	21.8168	-28.8549	0							1.30196	-0.083148			-32.6371	69.9851	-32.6371	20.5848	-27.6117	0							1.25612	-0.00333			-7.60211	0.781809	-6.95135	20.4115	-1.74324	0							0.650759	-0.108552
-34.0621	-0.813267	-34.0621	21.8164	-28.8466	0							1.30361	-0.083148			-32.6355	69.9859	-32.6355	20.5851	-27.6037	0							1.25771	-0.003278			-7.60129	0.781506	-6.9497	20.4107	-1.73501	0							0.651582	-0.108531
-34.0605	-0.809264	-34.0605	21.816	-28.8384	0							1.30525	-0.083148			-32.6339	69.9863	-32.6339	20.5854	-27.5958	0							1.25929	-0.003225			-7.60046	0.781227	-6.94806	20.4098	-1.72678	0							0.652404	-0.10851
-34.0588	-0.805387	-34.0588	21.8156	-28.8302	0							1.3069	-0.083148			-32.6323	69.9864	-32.6323	20.5858	-27.5879	0							1.26088	-0.003173			-7.59964	0.780981	-6.94641	20.409	-1.71855	0							0.653227	-0.108489
-34.0572	-0.802307	-34.0572	21.8152	-28.8219	0							1.30854	-0.083148			-32.6308	69.9863	-32.6307	20.5861	-27.5799	0							1.26247	-0.003121			-7.59882	0.780755	-6.94477	20.4082	-1.71032	0							0.65405	-0.108468
-34.0555	-0.799231	-34.0555	21.8149	-28.8137	0							1.31019	-0.083148			-32.6292	69.9861	-32.6292	20.5865	-27.572	0							1.26406	-0.003068			-7.598	0.780587	-6.94312	20.4074	-1.70209	0							0.654872	-0.108446
-34.0539	-0.795885	-34.0539	21.8147	-28.8055	0							1.31184	-0.083148			-32.6276	69.9855	-32.6276	20.5869	-27.564	0							1.26564	-0.003016			-7.59717	0.780469	-6.94148	20.4064	-1.69386	0							0.655695	-0.108425
-34.0522	-0.792694	-34.0522	21.8144	-28.7973	0							1.31348	-0.083148			-32.626	69.9858	-32.626	20.5872	-27.5561	0							1.26723	-0.002963			-7.59635	0.780267	-6.93983	20.4054	-1.68563	0							0.656518	-0.108404
-34.0506	-0.79036	-34.0506	21.8141	-28.789	0							1.31513	-0.083148			-32.6244	69.9861	-32.6244	20.5875	-27.5481	0							1.26882	-0.002911			-7.59553	0.779934	-6.93819	20.4045	-1.67741	0							0.65734	-0.108383
-34.0489	-0.788473	-34.0489	21.8138	-28.7808	0							1.31678	-0.083148			-32.6228	69.987	-32.6228	20.5877	-27.5402	0							1.27041	-0.002859			-7.59471	0.779432	-6.93654	20.4036	-1.66918	0							0.658163	-0.108362
-34.0473	-0.786302	-34.0473	21.8135	-28.7726	0							1.31842	-0.083148			-32.6212	69.9883	-32.6212	20.5879	-27.5323	0							1.272	-0.002806			-7.59388	0.778458	-6.9349	20.4027	-1.66095	0							0.658986	-0.108362
-34.0456	-0.78416	-34.0456	21.8131	-28.7643	0							1.32007	-0.083148			-32.6196	69.9895	-32.6196	20.5882	-27.5243	0							1.27359	-0.002753			-7.59306	0.777112	-6.93325	20.4018	-1.65272	0							0.659808	-0.108362
-34.044	-0.782198	-34.044	21.8128	-28.7561	0							1.32171	-0.083148			-32.6181	69.9902	-32.618	20.5885	-27.5164	0							1.27517	-0.0027			-7.59224	0.77583	-6.93161	20.4009	-1.64449	0							0.660631	-0.108362
-34.0424	-0.78018	-34.0424	21.8124	-28.7479	0							1.32336	-0.083148			-32.6165	69.9909	-32.6165	20.5887	-27.5084	0							1.27676	-0.002647			-7.59141	0.774645	-6.92996	20.4	-1.63626	0							0.661454	-0.108362
-34.0407	-0.778029	-34.0407	21.812	-28.7396	0							1.325	-0.083148			-32.6149	69.9913	-32.6149	20.5891	-27.5005	0							1.27835	-0.002594			-7.59059	0.773685	-6.92831	20.3991	-1.62803	0							0.662276	-0.108362
-34.0391	-0.775178	-34.0391	21.8116	-28.7314	0							1.32665	-0.083148			-32.6133	69.9913	-32.6133	20.5893	-27.4926	0							1.27994	-0.002541			-7.58977	0.773238	-6.92667	20.3983	-1.6198	0							0.663099	-0.108362
-34.0374	-0.771705	-34.0374	21.8112	-28.7232	0							1.3283	-0.083148			-32.6117	69.9913	-32.6117	20.5895	-27.4846	0							1.28153	-0.002488			-7.58895	0.772968	-6.92502	20.3974	-1.61157	0							0.663922	-0.108362
-34.0358	-0.767978	-34.0358	21.8107	-28.7149	0							1.32994	-0.083148			-32.6101	69.9913	-32.6101	20.5898	-27.4767	0							1.28311	-0.002436			-7.58812	0.772621	-6.92338	20.3966	-1.60334	0							0.664744	-0.108362
-34.0341	-0.763962	-34.0341	21.8104	-28.7067	0							1.33159	-0.083148			-32.6085	69.991	-32.6085	20.5901	-27.4687	0							1.2847	-0.002383			-7.5873	0.772154	-6.92173	20.3957	-1.59511	0							0.665567	-0.108362
-34.0325	-0.76005	-34.0325	21.8099	-28.6985	0							1.33324	-0.083148			-32.6069	69.9906	-32.6069	20.5904	-27.4608	0							1.28629	-0.00233			-7.58648	0.771809	-6.92009	20.395	-1.58688	0							0.66639	-0.108362
-34.0308	-0.75671	-34.0308	21.8095	-28.6902	0							1.33488	-0.083148			-32.6054	69.9909	-32.6053	20.5906	-27.4529	0							1.28788	-0.002284			-7.58566	0.771688	-6.91844	20.3943	-1.57865	0							0.667212	-0.10834
-34.0292	-0.75413	-34.0292	21.8091	-28.682	0							1.33652	-0.083148			-32.6038	69.9916	-32.6037	20.5908	-27.4449	0							1.28947	-0.002239			-7.58483	0.771568	-6.9168	20.3937	-1.57042	0							0.668036	-0.108319
-34.0275	-0.751556	-34.0275	21.8088	-28.6738	0							1.33817	-0.083148			-32.6022	69.992	-32.6022	20.591	-27.437	0							1.29105	-0.002193			-7.58401	0.771468	-6.91515	20.3931	-1.56219	0							0.668859	-0.108298
-34.0259	-0.74873	-34.0259	21.8084	-28.6656	0							1.33982	-0.083148			-32.6006	69.9918	-32.6006	20.5911	-27.429	0							1.29264	-0.002147			-7.58319	0.771422	-6.91351	20.3924	-1.55396	0							0.669681	-0.108277
-34.0243	-0.745843	-34.0243	21.808	-28.6573	0							1.34146	-0.083148			-32.599	69.9913	-32.599	20.5912	-27.4211	0							1.29423	-0.002102			-7.58236	0.771379	-6.91186	20.3917	-1.54573	0							0.670504	-0.108256
-34.0226	-0.743407	-34.0226	21.8076	-28.6491	0							1.34311	-0.083148			-32.5974	69.9912	-32.5974	20.5914	-27.4131	0							1.29582	-0.002056			-7.58154	0.771321	-6.91021	20.391	-1.5375	0							0.671327	-0.108234
-34.021	-0.741135	-34.021	21.8073	-28.6409	0							1.34476	-0.083148			-32.5958	69.9918	-32.5958	20.5915	-27.4052	0							1.2974	-0.002011			-7.58072	0.771267	-6.90857	20.3903	-1.52927	0							0.672149	-0.108213
-34.0193	-0.738692	-34.0193	21.8071	-28.6326	0							1.3464	-0.083148			-32.5942	69.9917	-32.5942	20.5916	-27.3973	0							1.29899	-0.001965			-7.5799	0.77125	-6.90692	20.3897	-1.52104	0							0.672972	-0.108192
-34.0177	-0.736666	-34.0177	21.8067	-28.6244	0							1.34805	-0.083148			-32.5926	69.9917	-32.5926	20.5917	-27.3893	0							1.30058	-0.001919			-7.57907	0.771275	-6.90528	20.3891	-1.51281	0							0.673795	-0.108171
-34.016	-0.734802	-34.016	21.8062	-28.6162	0							1.34969	-0.083148			-32.5911	69.9922	-32.591	20.5918	-27.3814	0							1.30217	-0.001874			-7.57825	0.7712	-6.90363	20.3884	-1.50458	0							0.674617	-0.10815
-34.0144	-0.732454	-34.0144	21.8059	-28.6079	0							1.35134	-0.083148			-32.5895	69.9928	-32.5895	20.5919	-27.3734	0							1.30376	-0.001828			-7.57743	0.771067	-6.90199	20.3877	-1.49635	0							0.67544	-0.10815
-34.0127	-0.73002	-34.0127	21.8054	-28.5997	0							1.35299	-0.083148			-32.5879	69.9933	-32.5879	20.5921	-27.3655	0							1.30534	-0.001782			-7.5766	0.770931	-6.90034	20.387	-1.48812	0							0.676263	-0.10815
-34.0111	-0.727136	-34.0111	21.8048	-28.5915	0							1.35463	-0.083148			-32.5863	69.994	-32.5863	20.5923	-27.3576	0							1.30693	-0.001736			-7.57578	0.77078	-6.8987	20.3864	-1.47989	0							0.677085	-0.10815
-34.0094	-0.723606	-34.0094	21.8044	-28.5832	0							1.35628	-0.083148			-32.5847	69.995	-32.5847	20.5923	-27.3496	0							1.30852	-0.001691			-7.57496	0.770607	-6.89705	20.3858	-1.47167	0							0.677908	-0.10815
-34.0078	-0.719593	-34.0078	21.804	-28.575	0							1.35793	-0.083148			-32.5831	69.996	-32.5831	20.5924	-27.3417	0							1.31011	-0.001645			-7.57414	0.770398	-6.89541	20.3851	-1.46344	0							0.678731	-0.10815
-34.0061	-0.714776	-34.0061	21.8035	-28.5668	0							1.35957	-0.083148			-32.5815	69.9966	-32.5815	20.5925	-27.3337	0							1.3117	-0.001599			-7.57331	0.770185	-6.89376	20.3843	-1.45521	0							0.679553	-0.10815
-34.0045	-0.710504	-34.0045	21.8031	-28.5585	0							1.36122	-0.083148			-32.5799	69.9968	-32.5799	20.5926	-27.3258	0							1.31329	-0.001553			-7.57249	0.769991	-6.89212	20.3836	-1.44698	0							0.680376	-0.10815
-34.0029	-0.706587	-34.0029	21.8026	-28.5503	0							1.36286	-0.083148			-32.5784	69.9966	-32.5783	20.5927	-27.3179	0							1.31487	-0.001507			-7.57167	0.769899	-6.89047	20.383	-1.43875	0							0.681199	-0.10815
-34.0012	-0.70289	-34.0012	21.8021	-28.5421	0							1.36451	-0.083148			-32.5768	69.9971	-32.5768	20.5928	-27.3099	0							1.31646	-0.001462			-7.57085	0.769879	-6.88882	20.3824	-1.43052	0							0.682021	-0.10815
-33.9996	-0.698818	-33.9996	21.8017	-28.5339	0							1.36615	-0.083148			-32.5752	69.9981	-32.5752	20.5931	-27.302	0							1.31805	-0.001416			-7.57002	0.770146	-6.88718	20.3817	-1.42229	0							0.682844	-0.10815
-33.9979	-0.694823	-33.9979	21.8013	-28.5256	0							1.3678	-0.083148			-32.5736	69.999	-32.5736	20.5932	-27.294	0							1.31964	-0.00137			-7.5692	0.770406	-6.88553	20.381	-1.41406	0							0.683667	-0.108129
-33.9963	-0.691627	-33.9963	21.8009	-28.5174	0							1.36945	-0.083148			-32.572	70.0003	-32.572	20.5933	-27.2861	0							1.32122	-0.001324			-7.56838	0.770591	-6.88389	20.3803	-1.40583	0							0.684489	-0.108107
-33.9946	-0.689266	-33.9946	21.8005	-28.5092	0							1.37109	-0.083148			-32.5704	70.0015	-32.5704	20.5934	-27.2781	0							1.32282	-0.001278			-7.56755	0.770465	-6.88224	20.3796	-1.3976	0							0.685312	-0.108086
-33.993	-0.687345	-33.993	21.8001	-28.5009	0							1.37274	-0.083148			-32.5688	70.0024	-32.5688	20.5935	-27.2702	0							1.3244	-0.001232			-7.56673	0.770403	-6.8806	20.3788	-1.38937	0							0.686135	-0.108065
-33.9913	-0.684292	-33.9913	21.7997	-28.4927	0							1.37439	-0.083148			-32.5672	70.0031	-32.5672	20.5936	-27.2623	0							1.32599	-0.001186			-7.56591	0.77046	-6.87895	20.3782	-1.38114	0							0.686957	-0.108044
-33.9897	-0.68053	-33.9897	21.7992	-28.4845	0							1.37603	-0.083148			-32.5657	70.0043	-32.5656	20.5937	-27.2543	0							1.32758	-0.00114			-7.56509	0.77052	-6.87731	20.3776	-1.37291	0							0.68778	-0.108023
-33.988	-0.676841	-33.988	21.7988	-28.4762	0							1.37768	-0.083148			-32.5641	70.0056	-32.564	20.594	-27.2464	0							1.32917	-0.001094			-7.56426	0.770624	-6.87566	20.3769	-1.36468	0							0.688603	-0.108002
-33.9864	-0.673408	-33.9864	21.7984	-28.468	0							1.37932	-0.083148			-32.5625	70.0061	-32.5625	20.5941	-27.2384	0							1.33075	-0.001048			-7.56344	0.770953	-6.87402	20.3761	-1.35645	0							0.689425	-0.107981
-33.9847	-0.669976	-33.9847	21.7981	-28.4598	0							1.38097	-0.083148			-32.5609	70.0064	-32.5609	20.5942	-27.2305	0							1.33234	-0.001002			-7.56262	0.7711	-6.87237	20.3754	-1.34822	0							0.690248	-0.107959
-33.9831	-0.665733	-33.9831	21.7978	-28.4515	0							1.38261	-0.083148			-32.5593	70.0069	-32.5593	20.5944	-27.2226	0							1.33393	-0.000956			-7.5618	0.771077	-6.87073	20.3747	-1.33999	0							0.691072	-0.107938
-33.9815	-0.660978	-33.9815	21.7974	-28.4433	0							1.38426	-0.083148			-32.5577	70.0079	-32.5577	20.5947	-27.2146	0							1.33552	-0.000909			-7.56097	0.771052	-6.86908	20.374	-1.33176	0							0.691894	-0.107917
-33.9798	-0.656611	-33.9798	21.797	-28.4351	0							1.38591	-0.083148			-32.5561	70.009	-32.5561	20.5949	-27.2067	0							1.3371	-0.000863			-7.56015	0.771014	-6.86744	20.3734	-1.32353	0							0.692717	-0.107896
-33.9782	-0.652931	-33.9782	21.7965	-28.4268	0							1.38755	-0.083148			-32.5545	70.0095	-32.5545	20.5951	-27.1987	0							1.33869	-0.000817			-7.55933	0.770915	-6.86579	20.3728	-1.3153	0							0.69354	-0.107875
-33.9765	-0.649471	-33.9765	21.796	-28.4186	0							1.3892	-0.083148			-32.5529	70.01	-32.5529	20.5953	-27.1908	0							1.34028	-0.000771			-7.55851	0.770761	-6.86414	20.3723	-1.30707	0							0.694362	-0.107854
-33.9749	-0.646065	-33.9749	21.7955	-28.4104	0							1.39084	-0.083148			-32.5514	70.0104	-32.5513	20.5955	-27.1828	0							1.34187	-0.000724			-7.55768	0.770585	-6.8625	20.3717	-1.29884	0							0.695185	-0.107833
-33.9732	-0.643242	-33.9732	21.7951	-28.4022	0							1.39249	-0.083148			-32.5498	70.0107	-32.5498	20.5957	-27.1749	0							1.34346	-0.000678			-7.55686	0.770405	-6.86085	20.3712	-1.29061	0							0.696008	-0.107812
-33.9716	-0.639052	-33.9716	21.7946	-28.3939	0							1.39413	-0.083148			-32.5482	70.0112	-32.5482	20.5958	-27.167	0							1.34505	-0.000632			-7.55604	0.770082	-6.85921	20.3706	-1.28238	0							0.69683	-0.107791
-33.9699	-0.634638	-33.9699	21.7942	-28.3857	0							1.39578	-0.083148			-32.5466	70.012	-32.5466	20.5961	-27.159	0							1.34663	-0.000586			-7.55521	0.769369	-6.85756	20.3701	-1.27415	0							0.697653	-0.10777
-33.9683	-0.630232	-33.9683	21.7939	-28.3775	0							1.39743	-0.083148			-32.545	70.0127	-32.545	20.5963	-27.1511	0							1.34822	-0.000539			-7.55439	0.768666	-6.85592	20.3695	-1.26592	0							0.698476	-0.107748
-33.9666	-0.626142	-33.9666	21.7935	-28.3692	0							1.39908	-0.083148			-32.5434	70.013	-32.5434	20.5965	-27.1431	0							1.34981	-0.000493			-7.55357	0.768042	-6.85427	20.3688	-1.2577	0							0.699298	-0.107727
-33.965	-0.622744	-33.965	21.7931	-28.361	0							1.40072	-0.083148			-32.5418	70.0136	-32.5418	20.5967	-27.1352	0							1.3514	-0.000447			-7.55275	0.767424	-6.85263	20.3682	-1.24947	0							0.700121	-0.107727
-33.9633	-0.618831	-33.9633	21.7928	-28.3528	0							1.40237	-0.083148			-32.5402	70.0149	-32.5402	20.5968	-27.1273	0							1.35299	-0.0004			-7.55192	0.766906	-6.85098	20.3674	-1.24124	0							0.700944	-0.107727
-33.9617	-0.614502	-33.9617	21.7923	-28.3445	0							1.40401	-0.083148			-32.5387	70.0168	-32.5386	20.5969	-27.1193	0							1.35457	-0.000354			-7.5511	0.766478	-6.84933	20.3667	-1.23301	0							0.701766	-0.107727
-33.9601	-0.610501	-33.9601	21.7919	-28.3363	0							1.40566	-0.083148			-32.5371	70.0189	-32.537	20.5971	-27.1114	0							1.35616	-0.000307			-7.55028	0.765963	-6.84769	20.366	-1.22478	0							0.702589	-0.107727
-33.9584	-0.607105	-33.9584	21.7915	-28.3281	0							1.4073	-0.083148			-32.5355	70.0204	-32.5355	20.5973	-27.1034	0							1.35775	-0.000261			-7.54946	0.765395	-6.84605	20.3654	-1.21655	0							0.703412	-0.107727
-33.9568	-0.604068	-33.9568	21.7911	-28.3198	0							1.40895	-0.083148			-32.5339	70.0211	-32.5339	20.5974	-27.0955	0							1.35934	-0.000214			-7.54863	0.764832	-6.8444	20.3648	-1.20832	0							0.704234	-0.107727
-33.9551	-0.60058	-33.9551	21.7907	-28.3116	0							1.4106	-0.083148			-32.5323	70.0223	-32.5323	20.5976	-27.0876	0							1.36092	-0.000168			-7.54781	0.764326	-6.84275	20.3641	-1.20009	0							0.705057	-0.107727
-33.9535	-0.596181	-33.9535	21.7902	-28.3034	0							1.41224	-0.083148			-32.5307	70.0231	-32.5307	20.5977	-27.0796	0							1.36251	-0.000121			-7.54699	0.763867	-6.84111	20.3634	-1.19186	0							0.70588	-0.107727
-33.9518	-0.591738	-33.9518	21.7898	-28.2952	0							1.41389	-0.083148			-32.5291	70.0231	-32.5291	20.5979	-27.0717	0							1.3641	-7.5e-05			-7.54617	0.763535	-6.83946	20.3627	-1.18363	0							0.706702	-0.107727
-33.9502	-0.588328	-33.9502	21.7893	-28.2869	0							1.41553	-0.083148			-32.5275	70.0232	-32.5275	20.598	-27.0637	0							1.36569	-2.8e-05			-7.54534	0.763276	-6.83782	20.3619	-1.1754	0							0.707525	-0.107727
-33.9485	-0.585558	-33.9485	21.7889	-28.2787	0							1.41718	-0.083148			-32.5259	70.0239	-32.5259	20.5982	-27.0558	0							1.36728	1.9e-05			-7.54452	0.76298	-6.83617	20.3613	-1.16717	0							0.708348	-0.107706
-33.9469	-0.582331	-33.9469	21.7885	-28.2705	0							1.41883	-0.083148			-32.5244	70.0254	-32.5243	20.5983	-27.0478	0							1.36887	6.5e-05			-7.5437	0.762599	-6.83453	20.3607	-1.15894	0							0.70917	-0.107685
-33.9452	-0.578592	-33.9452	21.7881	-28.2622	0							1.42047	-0.083148			-32.5228	70.0271	-32.5228	20.5984	-27.0399	0							1.37045	0.000112			-7.54287	0.76218	-6.83288	20.3601	-1.15071	0							0.709993	-0.107664
-33.9436	-0.574525	-33.9436	21.7877	-28.254	0							1.42212	-0.083148			-32.5212	70.0285	-32.5212	20.5984	-27.032	0							1.37204	0.000159			-7.54205	0.761721	-6.83124	20.3594	-1.14248	0							0.710816	-0.107643
-33.942	-0.570787	-33.942	21.7874	-28.2458	0							1.42376	-0.083148			-32.5196	70.0298	-32.5196	20.5986	-27.024	0							1.37363	0.000206			-7.54123	0.76122	-6.82959	20.3586	-1.13425	0							0.711638	-0.107622
-33.9403	-0.567251	-33.9403	21.787	-28.2375	0							1.42541	-0.083148			-32.518	70.0312	-32.518	20.5987	-27.0161	0							1.37522	0.000253			-7.54041	0.760609	-6.82794	20.3579	-1.12602	0							0.712461	-0.107601
-33.9387	-0.56321	-33.9387	21.7866	-28.2293	0							1.42705	-0.083148			-32.5164	70.0323	-32.5164	20.5989	-27.0081	0							1.3768	0.000299			-7.53958	0.759875	-6.8263	20.3573	-1.11779	0							0.713284	-0.10758
-33.937	-0.558692	-33.937	21.7862	-28.2211	0							1.4287	-0.083148			-32.5148	70.0332	-32.5148	20.599	-27.0002	0							1.3784	0.000346			-7.53876	0.759091	-6.82465	20.3567	-1.10956	0							0.714107	-0.107559
-33.9354	-0.554168	-33.9354	21.7857	-28.2128	0							1.43035	-0.083148			-32.5132	70.0306	-32.5132	20.5989	-26.9923	0							1.37998	0.000393			-7.53794	0.758253	-6.82301	20.356	-1.10133	0							0.71493	-0.107538
-33.9337	-0.549766	-33.9337	21.7851	-28.2046	0							1.43199	-0.083148			-32.5117	70.0244	-32.5116	20.5991	-26.9843	0							1.38157	0.00044			-7.53712	0.757375	-6.82136	20.3554	-1.0931	0							0.715753	-0.107517
-33.9321	-0.544891	-33.9321	21.7847	-28.1964	0							1.43364	-0.083148			-32.5101	70.0183	-32.5101	20.5993	-26.9764	0							1.38316	0.000487			-7.53629	0.756556	-6.81972	20.3548	-1.08487	0							0.716575	-0.107517
-33.9304	-0.540352	-33.9304	21.7843	-28.1881	0							1.43528	-0.083148			-32.5085	70.0147	-32.5085	20.5996	-26.9684	0							1.38475	0.000534			-7.53547	0.755803	-6.81807	20.3542	-1.07664	0							0.717398	-0.107517
-33.9288	-0.536842	-33.9288	21.7838	-28.1799	0							1.43693	-0.083148			-32.5069	70.013	-32.5069	20.5996	-26.9605	0							1.38633	0.000581			-7.53465	0.755062	-6.81643	20.3536	-1.06841	0							0.718221	-0.107517
-33.9271	-0.533924	-33.9271	21.7834	-28.1717	0							1.43858	-0.083148			-32.5053	70.0112	-32.5053	20.5995	-26.9526	0							1.38792	0.000628			-7.53382	0.754338	-6.81478	20.3529	-1.06018	0							0.719043	-0.107517
-33.9255	-0.531302	-33.9255	21.7829	-28.1635	0							1.44022	-0.083148			-32.5037	70.0097	-32.5037	20.5996	-26.9446	0							1.38951	0.000675			-7.533	0.753689	-6.81314	20.3525	-1.05195	0							0.719866	-0.107517
-33.9238	-0.528525	-33.9238	21.7825	-28.1552	0							1.44187	-0.083148			-32.5021	70.0086	-32.5021	20.5999	-26.9367	0							1.3911	0.000722			-7.53218	0.753256	-6.81149	20.352	-1.04373	0							0.720689	-0.107517
-33.9222	-0.525921	-33.9222	21.782	-28.147	0							1.44352	-0.083148			-32.5005	70.0072	-32.5005	20.6	-26.9287	0							1.39268	0.000769			-7.53136	0.752989	-6.80985	20.3515	-1.0355	0							0.721511	-0.107517
-33.9206	-0.523625	-33.9206	21.7815	-28.1388	0							1.44516	-0.083148			-32.499	70.005	-32.4989	20.6004	-26.9208	0							1.39427	0.000816			-7.53053	0.752666	-6.8082	20.3512	-1.02727	0							0.722334	-0.107517
-33.9189	-0.520987	-33.9189	21.7809	-28.1305	0							1.44681	-0.083148			-32.4974	70.0027	-32.4973	20.6007	-26.9128	0							1.39586	0.000863			-7.52971	0.752265	-6.80655	20.3507	-1.01904	0							0.723157	-0.107517
-33.9173	-0.517753	-33.9173	21.7805	-28.1223	0							1.44845	-0.083148			-32.4958	70.0011	-32.4958	20.601	-26.9049	0							1.39745	0.00091			-7.52889	0.751824	-6.80491	20.3501	-1.01081	0							0.723979	-0.107517
-33.9156	-0.51397	-33.9156	21.7801	-28.1141	0							1.4501	-0.083148			-32.4942	69.9997	-32.4942	20.6013	-26.897	0							1.39904	0.000958			-7.52807	0.751326	-6.80326	20.3495	-1.00258	0							0.724802	-0.107496
-33.914	-0.51036	-33.914	21.7797	-28.1058	0							1.45174	-0.083148			-32.4926	69.9977	-32.4926	20.6015	-26.889	0							1.40063	0.001005			-7.52724	0.750819	-6.80162	20.349	-0.994347	0							0.725625	-0.107475
-33.9123	-0.50757	-33.9123	21.7793	-28.0976	0							1.45339	-0.083148			-32.491	69.9948	-32.491	20.6016	-26.8811	0							1.40221	0.001052			-7.52642	0.750496	-6.79997	20.3485	-0.986117	0							0.726447	-0.107454
-33.9107	-0.504964	-33.9107	21.7789	-28.0894	0							1.45504	-0.083148			-32.4894	69.992	-32.4894	20.6018	-26.8731	0							1.4038	0.0011			-7.5256	0.750371	-6.79833	20.348	-0.977888	0							0.72727	-0.107433
-33.909	-0.501818	-33.909	21.7785	-28.0811	0							1.45668	-0.083148			-32.4878	69.9898	-32.4878	20.602	-26.8652	0							1.40539	0.001147			-7.52477	0.750186	-6.79668	20.3477	-0.969658	0							0.728093	-0.107412
-33.9074	-0.498087	-33.9074	21.7781	-28.0729	0							1.45833	-0.083148			-32.4862	69.988	-32.4862	20.6021	-26.8573	0							1.40698	0.001195			-7.52395	0.749864	-6.79504	20.3473	-0.961429	0							0.728915	-0.107391
-33.9057	-0.494335	-33.9057	21.7778	-28.0647	0							1.45998	-0.083148			-32.4847	69.9868	-32.4846	20.6022	-26.8493	0							1.40857	0.001242			-7.52313	0.74945	-6.79339	20.3468	-0.953199	0							0.729738	-0.10737
-33.9041	-0.491407	-33.9041	21.7773	-28.0564	0							1.46162	-0.083148			-32.4831	69.9854	-32.4831	20.6023	-26.8414	0							1.41015	0.001289			-7.52231	0.748912	-6.79175	20.3464	-0.94497	0							0.730561	-0.107349
-33.9024	-0.489289	-33.9024	21.7768	-28.0482	0							1.46327	-0.083148			-32.4815	69.9835	-32.4815	20.6024	-26.8334	0							1.41174	0.001337			-7.52148	0.748226	-6.7901	20.3459	-0.93674	0							0.731383	-0.107328
-33.9008	-0.487361	-33.9008	21.7764	-28.04	0							1.46491	-0.083148			-32.4799	69.9818	-32.4799	20.6025	-26.8255	0							1.41333	0.001384			-7.52066	0.747484	-6.78845	20.3453	-0.92851	0							0.732206	-0.107307
-33.8992	-0.485028	-33.8992	21.776	-28.0318	0							1.46656	-0.083148			-32.4783	69.9803	-32.4783	20.6025	-26.8176	0							1.41492	0.001432			-7.51984	0.746645	-6.78681	20.3445	-0.92028	0							0.733029	-0.107286
-33.8975	-0.482613	-33.8975	21.7755	-28.0235	0							1.4682	-0.083148			-32.4767	69.9787	-32.4767	20.6025	-26.8096	0							1.41651	0.001479			-7.51902	0.745794	-6.78516	20.344	-0.912051	0							0.733851	-0.107265
-33.8959	-0.479869	-33.8959	21.7752	-28.0153	0							1.46985	-0.083148			-32.4751	69.9771	-32.4751	20.6026	-26.8017	0							1.4181	0.001527			-7.51819	0.74498	-6.78352	20.3435	-0.903821	0							0.734674	-0.107244
-33.8942	-0.476295	-33.8942	21.7747	-28.0071	0							1.4715	-0.083148			-32.4735	69.976	-32.4735	20.6027	-26.7937	0							1.41968	0.001575			-7.51737	0.744215	-6.78187	20.343	-0.895592	0							0.735497	-0.107223
-33.8926	-0.472349	-33.8926	21.7743	-27.9988	0							1.47314	-0.083148			-32.472	69.9778	-32.4719	20.6027	-26.7858	0							1.42127	0.001622			-7.51655	0.743385	-6.78023	20.3426	-0.887362	0							0.73632	-0.107202
-33.8909	-0.467875	-33.8909	21.7738	-27.9906	0							1.47479	-0.083148			-32.4704	69.9838	-32.4704	20.6029	-26.7778	0							1.42286	0.00167			-7.51572	0.742441	-6.77858	20.3422	-0.879132	0							0.737143	-0.107182
-33.8893	-0.464091	-33.8893	21.7733	-27.9824	0							1.47643	-0.083148			-32.4688	69.9893	-32.4688	20.603	-26.7699	0							1.42445	0.001718			-7.5149	0.741562	-6.77694	20.3418	-0.870903	0							0.737966	-0.107161
-33.8876	-0.460522	-33.8876	21.7729	-27.9741	0							1.47808	-0.083148			-32.4672	69.9919	-32.4672	20.6031	-26.762	0							1.42603	0.001766			-7.51408	0.740974	-6.77529	20.3412	-0.862673	0							0.738788	-0.10714
-33.886	-0.456683	-33.886	21.7725	-27.9659	0							1.47972	-0.083148			-32.4656	69.9924	-32.4656	20.6031	-26.754	0							1.42762	0.001813			-7.51326	0.740719	-6.77365	20.3407	-0.854444	0							0.739611	-0.107119
-33.8843	-0.452579	-33.8843	21.7721	-27.9577	0							1.48137	-0.083148			-32.464	69.9938	-32.464	20.6031	-26.7461	0							1.42921	0.001861			-7.51243	0.740592	-6.772	20.3401	-0.846214	0							0.740434	-0.107098
-33.8827	-0.448591	-33.8827	21.7717	-27.9494	0							1.48302	-0.083148			-32.4624	69.995	-32.4624	20.6031	-26.7381	0							1.4308	0.001909			-7.51161	0.740648	-6.77036	20.3397	-0.837985	0							0.741256	-0.107098
-33.8811	-0.444984	-33.8811	21.7713	-27.9412	0							1.48466	-0.083148			-32.4608	69.9964	-32.4608	20.603	-26.7302	0							1.43238	0.001957			-7.51079	0.740659	-6.76871	20.3394	-0.829755	0							0.742079	-0.107098
-33.8794	-0.441081	-33.8794	21.7707	-27.933	0							1.48631	-0.083148			-32.4593	69.9979	-32.4592	20.6031	-26.7223	0							1.43397	0.002005			-7.50997	0.740548	-6.76706	20.3391	-0.821525	0							0.742902	-0.107098
-33.8778	-0.437156	-33.8778	21.7701	-27.9247	0							1.48796	-0.083148			-32.4577	69.9992	-32.4576	20.6032	-26.7143	0							1.43556	0.002053			-7.50914	0.740384	-6.76542	20.3386	-0.813295	0							0.743724	-0.107098
-33.8761	-0.433092	-33.8761	21.7696	-27.9165	0							1.4896	-0.083148			-32.4561	70.0001	-32.4561	20.6033	-26.7064	0							1.43715	0.002101			-7.50832	0.740188	-6.76377	20.338	-0.805066	0							0.744547	-0.107098
-33.8745	-0.42918	-33.8745	21.7692	-27.9083	0							1.49125	-0.083148			-32.4545	70.0005	-32.4545	20.6034	-26.6984	0							1.43874	0.002149			-7.5075	0.739971	-6.76213	20.3375	-0.796836	0							0.74537	-0.107098
-33.8728	-0.425709	-33.8728	21.7688	-27.9001	0							1.49289	-0.083148			-32.4529	70.0007	-32.4529	20.6035	-26.6905	0							1.44033	0.002197			-7.50668	0.73975	-6.76048	20.3369	-0.788607	0							0.746192	-0.107098
-33.8712	-0.420888	-33.8712	21.7685	-27.8918	0							1.49454	-0.083148			-32.4513	70.0013	-32.4513	20.6036	-26.6825	0							1.44191	0.002245			-7.50585	0.739472	-6.75884	20.3364	-0.780377	0							0.747015	-0.107098
-33.8695	-0.41541	-33.8695	21.768	-27.8836	0							1.49619	-0.083148			-32.4497	70.0023	-32.4497	20.6038	-26.6746	0							1.4435	0.002293			-7.50503	0.73917	-6.75719	20.3358	-0.772148	0							0.747838	-0.107098
-33.8679	-0.410307	-33.8679	21.7675	-27.8754	0							1.49783	-0.083148			-32.4481	70.0032	-32.4481	20.604	-26.6667	0							1.44509	0.002341			-7.50421	0.739133	-6.75555	20.3353	-0.763918	0							0.74866	-0.107098
-33.8662	-0.40589	-33.8662	21.767	-27.8671	0							1.49948	-0.083148			-32.4465	70.004	-32.4465	20.6041	-26.6587	0							1.44668	0.00239			-7.50338	0.739293	-6.7539	20.3348	-0.755688	0							0.749483	-0.107077
-33.8646	-0.401872	-33.8646	21.7666	-27.8589	0							1.50113	-0.083148			-32.445	70.0045	-32.4449	20.6042	-26.6508	0							1.44826	0.002438			-7.50256	0.739522	-6.75226	20.3342	-0.747458	0							0.750306	-0.107056
-33.8629	-0.397247	-33.8629	21.7661	-27.8507	0							1.50277	-0.083148			-32.4434	70.0044	-32.4434	20.6042	-26.6428	0							1.44986	0.002486			-7.50174	0.739845	-6.75061	20.3337	-0.739229	0							0.751128	-0.107035
-33.8613	-0.391728	-33.8613	21.7657	-27.8424	0							1.50442	-0.083148			-32.4418	70.0041	-32.4418	20.6043	-26.6349	0							1.45144	0.002535			-7.50092	0.740174	-6.74897	20.3332	-0.730999	0							0.751951	-0.107014
-33.8597	-0.385902	-33.8597	21.7653	-27.8342	0							1.50606	-0.083148			-32.4402	70.0044	-32.4402	20.6044	-26.627	0							1.45303	0.002583			-7.50009	0.740545	-6.74732	20.3326	-0.72277	0							0.752774	-0.106994
-33.858	-0.380433	-33.858	21.765	-27.826	0							1.50771	-0.083148			-32.4386	70.005	-32.4386	20.6046	-26.619	0							1.45462	0.002631			-7.49927	0.740933	-6.74567	20.332	-0.71454	0							0.753596	-0.106973
-33.8564	-0.375206	-33.8564	21.7647	-27.8177	0							1.50935	-0.083148			-32.437	70.0056	-32.437	20.6047	-26.6111	0							1.45621	0.00268			-7.49845	0.741486	-6.74403	20.3314	-0.706311	0							0.754419	-0.106952
-33.8547	-0.370302	-33.8547	21.7643	-27.8095	0							1.511	-0.083148			-32.4354	70.0062	-32.4354	20.6048	-26.6031	0							1.45779	0.002728			-7.49763	0.742129	-6.74238	20.3308	-0.698081	0							0.755242	-0.106931
-33.8531	-0.366354	-33.8531	21.7639	-27.8013	0							1.51265	-0.083148			-32.4338	70.0069	-32.4338	20.6049	-26.5952	0							1.45938	0.002777			-7.4968	0.742781	-6.74074	20.3303	-0.689851	0							0.756064	-0.10691
-33.8514	-0.362088	-33.8514	21.7634	-27.793	0							1.51429	-0.083148			-32.4323	70.007	-32.4322	20.6051	-26.5873	0							1.46097	0.002825			-7.49598	0.743123	-6.73909	20.3298	-0.681622	0							0.756887	-0.106889
-33.8498	-0.35876	-33.8498	21.7629	-27.7848	0							1.51594	-0.083148			-32.4307	70.0067	-32.4307	20.6052	-26.5793	0							1.46256	0.002874			-7.49516	0.743387	-6.73745	20.3292	-0.673392	0							0.75771	-0.106889
-33.8481	-0.356252	-33.8481	21.7625	-27.7766	0							1.51758	-0.083148			-32.4291	70.0067	-32.4291	20.6052	-26.5714	0							1.46415	0.002922			-7.49434	0.743543	-6.7358	20.3286	-0.665163	0							0.758533	-0.106889
-33.8465	-0.353642	-33.8465	21.7621	-27.7684	0							1.51923	-0.083148			-32.4275	70.0076	-32.4275	20.6052	-26.5634	0							1.46573	0.002971			-7.49351	0.74367	-6.73416	20.328	-0.656933	0							0.759356	-0.106889
-33.8448	-0.350652	-33.8448	21.7617	-27.7601	0							1.52087	-0.083148			-32.4259	70.009	-32.4259	20.6053	-26.5555	0							1.46732	0.00302			-7.49269	0.743748	-6.73251	20.3273	-0.648703	0							0.760179	-0.106889
-33.8432	-0.347071	-33.8432	21.7612	-27.7519	0							1.52252	-0.083148			-32.4243	70.0097	-32.4243	20.6054	-26.5475	0							1.46891	0.003069			-7.49187	0.743404	-6.73086	20.3268	-0.640474	0							0.761001	-0.106889
-33.8415	-0.343413	-33.8415	21.7607	-27.7437	0							1.52417	-0.083148			-32.4227	70.0092	-32.4227	20.6054	-26.5396	0							1.4705	0.003117			-7.49104	0.742869	-6.72922	20.3261	-0.632244	0							0.761824	-0.106889
-33.8399	-0.338945	-33.8399	21.7602	-27.7354	0							1.52581	-0.083148			-32.4211	70.0088	-32.4211	20.6054	-26.5317	0							1.47209	0.003166			-7.49022	0.742053	-6.72757	20.3255	-0.624014	0							0.762647	-0.106889
-33.8383	-0.334644	-33.8383	21.7597	-27.7272	0							1.52746	-0.083148			-32.4196	70.0082	-32.4195	20.6056	-26.5237	0							1.47368	0.003215			-7.4894	0.741176	-6.72593	20.325	-0.615785	0							0.763469	-0.106889
-33.8366	-0.330042	-33.8366	21.7592	-27.719	0							1.52911	-0.083148			-32.418	70.0077	-32.4179	20.6057	-26.5158	0							1.47526	0.003264			-7.48858	0.74031	-6.72428	20.3245	-0.607555	0							0.764292	-0.106889
-33.835	-0.325355	-33.835	21.7586	-27.7107	0							1.53075	-0.083148			-32.4164	70.0076	-32.4164	20.6057	-26.5078	0							1.47685	0.003312			-7.48775	0.739448	-6.72264	20.3239	-0.599326	0							0.765115	-0.106889
-33.8333	-0.3209	-33.8333	21.7581	-27.7025	0							1.5324	-0.083148			-32.4148	70.0079	-32.4148	20.6059	-26.4999	0							1.47844	0.003361			-7.48693	0.738633	-6.72099	20.3234	-0.591096	0							0.765937	-0.106869
-33.8317	-0.316403	-33.8317	21.7576	-27.6943	0							1.53404	-0.083148			-32.4132	70.008	-32.4132	20.6059	-26.492	0							1.48003	0.003411			-7.48611	0.737872	-6.71935	20.3229	-0.582866	0							0.76676	-0.106848
-33.83	-0.313053	-33.83	21.7571	-27.686	0							1.53569	-0.083148			-32.4116	70.0083	-32.4116	20.606	-26.484	0							1.48161	0.00346			-7.48529	0.737118	-6.7177	20.3224	-0.574637	0							0.767583	-0.106827
-33.8284	-0.309763	-33.8284	21.7567	-27.6778	0							1.53733	-0.083148			-32.41	70.0087	-32.41	20.606	-26.4761	0							1.4832	0.003509			-7.48446	0.736279	-6.71606	20.322	-0.566407	0							0.768405	-0.106806
-33.8267	-0.306079	-33.8267	21.7562	-27.6696	0							1.53898	-0.083148			-32.4084	70.0094	-32.4084	20.606	-26.4681	0							1.48479	0.003558			-7.48364	0.735352	-6.71441	20.3216	-0.558177	0							0.769228	-0.106786
-33.8251	-0.301775	-33.8251	21.7557	-27.6613	0							1.54063	-0.083148			-32.4068	70.0101	-32.4068	20.606	-26.4602	0							1.48638	0.003607			-7.48282	0.73451	-6.71277	20.3212	-0.549948	0							0.770051	-0.106765
-33.8234	-0.297253	-33.8234	21.7552	-27.6531	0							1.54227	-0.083148			-32.4053	70.011	-32.4052	20.606	-26.4523	0							1.48796	0.003656			-7.48199	0.733803	-6.71112	20.3208	-0.541718	0							0.770873	-0.106744
-33.8218	-0.29309	-33.8218	21.7547	-27.6449	0							1.54392	-0.083148			-32.4037	70.0122	-32.4037	20.6059	-26.4443	0							1.48955	0.003705			-7.48117	0.733132	-6.70948	20.3203	-0.533489	0							0.771696	-0.106723
-33.8201	-0.288911	-33.8201	21.7542	-27.6367	0							1.54557	-0.083148			-32.4021	70.0136	-32.4021	20.6059	-26.4364	0							1.49114	0.003754			-7.48035	0.732539	-6.70783	20.3198	-0.525259	0							0.772519	-0.106702
-33.8185	-0.284899	-33.8185	21.7537	-27.6284	0							1.54721	-0.083148			-32.4005	70.0152	-32.4005	20.6061	-26.4284	0							1.49273	0.003804			-7.47953	0.732025	-6.70618	20.3194	-0.517029	0							0.773341	-0.106682
-33.8169	-0.28001	-33.8169	21.7532	-27.6202	0							1.54886	-0.083148			-32.3989	70.0162	-32.3989	20.6062	-26.4205	0							1.49432	0.003853			-7.4787	0.731631	-6.70454	20.319	-0.5088	0							0.774164	-0.106661
-33.8152	-0.274774	-33.8152	21.7526	-27.612	0							1.5505	-0.083148			-32.3973	70.0171	-32.3973	20.6063	-26.4125	0							1.49591	0.003903			-7.47788	0.731302	-6.70289	20.3186	-0.50057	0							0.774987	-0.10664
-33.8136	-0.269694	-33.8136	21.7521	-27.6037	0							1.55215	-0.083148			-32.3957	70.0183	-32.3957	20.6064	-26.4046	0							1.49749	0.003952			-7.47706	0.730984	-6.70125	20.3184	-0.492341	0							0.775809	-0.10662
-33.8119	-0.26477	-33.8119	21.7515	-27.5955	0							1.5538	-0.083148			-32.3941	70.0198	-32.3941	20.6065	-26.3967	0							1.49908	0.004002			-7.47623	0.730656	-6.6996	20.318	-0.484111	0							0.776632	-0.106599
-33.8103	-0.260157	-33.8103	21.7509	-27.5873	0							1.55544	-0.083148			-32.3926	70.0239	-32.3925	20.6065	-26.3887	0							1.50067	0.004051			-7.47541	0.730323	-6.69796	20.3176	-0.475882	0							0.777455	-0.106578
-33.8086	-0.255708	-33.8086	21.7502	-27.579	0							1.55709	-0.083148			-32.391	70.0286	-32.3909	20.6066	-26.3808	0							1.50226	0.004101			-7.47459	0.730106	-6.69631	20.3172	-0.467652	0							0.778277	-0.106557
-33.807	-0.250954	-33.807	21.7495	-27.5708	0							1.55873	-0.083148			-32.3894	70.0344	-32.3894	20.6066	-26.3728	0							1.50385	0.00415			-7.47377	0.729952	-6.69467	20.3168	-0.459422	0							0.7791	-0.106537
-33.8053	-0.246116	-33.8053	21.749	-27.5626	0							1.56038	-0.083148			-32.3878	70.0403	-32.3878	20.6068	-26.3649	0							1.50544	0.0042			-7.47295	0.729945	-6.69302	20.3162	-0.451192	0							0.779923	-0.106516
-33.8037	-0.241599	-33.8037	21.7485	-27.5543	0							1.56202	-0.083148			-32.3862	70.0465	-32.3862	20.6069	-26.357	0							1.50702	0.004249			-7.47212	0.730241	-6.69138	20.3157	-0.442963	0							0.780746	-0.106495
-33.802	-0.237199	-33.802	21.7478	-27.5461	0							1.56367	-0.083148			-32.3846	70.0537	-32.3846	20.607	-26.349	0							1.50861	0.004299			-7.4713	0.73063	-6.68973	20.3152	-0.434733	0							0.781569	-0.106475
-33.8004	-0.232271	-33.8004	21.7471	-27.5379	0							1.56532	-0.083148			-32.383	70.0615	-32.383	20.607	-26.3411	0							1.5102	0.004349			-7.47048	0.73083	-6.68809	20.3148	-0.426504	0							0.782392	-0.106475
-33.7988	-0.227642	-33.7988	21.7464	-27.5297	0							1.56696	-0.083148			-32.3814	70.0709	-32.3814	20.6073	-26.3331	0							1.51179	0.004399			-7.46965	0.730926	-6.68644	20.3144	-0.418274	0							0.783214	-0.106475
-33.7971	-0.223031	-33.7971	21.7457	-27.5214	0							1.56861	-0.083148			-32.3799	70.0809	-32.3798	20.6074	-26.3252	0							1.51337	0.004449			-7.46883	0.730669	-6.68479	20.314	-0.410045	0							0.784037	-0.106475
-33.7955	-0.218818	-33.7955	21.7451	-27.5132	0							1.57025	-0.083148			-32.3783	70.0911	-32.3782	20.6075	-26.3172	0							1.51496	0.004498			-7.46801	0.729944	-6.68315	20.3136	-0.401815	0							0.78486	-0.106475
-33.7938	-0.214951	-33.7938	21.7446	-27.505	0							1.5719	-0.083148			-32.3767	70.1013	-32.3767	20.6076	-26.3093	0							1.51655	0.004548			-7.46718	0.729071	-6.6815	20.3132	-0.393585	0							0.785682	-0.106475
-33.7922	-0.211084	-33.7922	21.7441	-27.4967	0							1.57355	-0.083148			-32.3751	70.1115	-32.3751	20.6077	-26.3014	0							1.51814	0.004598			-7.46636	0.728227	-6.67986	20.3128	-0.385355	0							0.786505	-0.106475
-33.7905	-0.207204	-33.7905	21.7436	-27.4885	0							1.57519	-0.083148			-32.3735	70.1211	-32.3735	20.6078	-26.2934	0							1.51973	0.004648			-7.46554	0.727397	-6.67821	20.3123	-0.377126	0							0.787328	-0.106475
-33.7889	-0.20284	-33.7889	21.7431	-27.4803	0							1.57684	-0.083148			-32.3719	70.1305	-32.3719	20.6078	-26.2855	0							1.52131	0.004698			-7.46472	0.727107	-6.67657	20.3119	-0.368896	0							0.78815	-0.106475
-33.7872	-0.198086	-33.7872	21.7425	-27.472	0							1.57848	-0.083148			-32.3703	70.1403	-32.3703	20.6078	-26.2775	0							1.5229	0.004748			-7.46389	0.727327	-6.67492	20.3114	-0.360667	0							0.788973	-0.106475
-33.7856	-0.193446	-33.7856	21.742	-27.4638	0							1.58013	-0.083148			-32.3687	70.1505	-32.3687	20.6078	-26.2696	0							1.52449	0.004798			-7.46307	0.727443	-6.67328	20.3111	-0.352437	0							0.789796	-0.106475
-33.7839	-0.188853	-33.7839	21.7415	-27.4556	0							1.58178	-0.083148			-32.3671	70.1605	-32.3671	20.6078	-26.2617	0							1.52608	0.004848			-7.46225	0.727321	-6.67163	20.3108	-0.344207	0							0.790618	-0.106454
-33.7823	-0.184523	-33.7823	21.741	-27.4473	0							1.58342	-0.083148			-32.3656	70.1704	-32.3655	20.6079	-26.2537	0							1.52767	0.004899			-7.46143	0.727039	-6.66999	20.3104	-0.335978	0							0.791441	-0.106434
-33.7806	-0.180237	-33.7806	21.7406	-27.4391	0							1.58507	-0.083148			-32.364	70.1804	-32.364	20.608	-26.2458	0							1.52926	0.004949			-7.4606	0.7261	-6.66834	20.3101	-0.327748	0							0.792264	-0.106413
-33.779	-0.175961	-33.779	21.7402	-27.4309	0							1.58672	-0.083148			-32.3624	70.1901	-32.3624	20.6083	-26.2378	0							1.53084	0.004999			-7.45978	0.724587	-6.66669	20.3096	-0.319519	0							0.793086	-0.106392
-33.7774	-0.171832	-33.7774	21.7397	-27.4226	0							1.58836	-0.083148			-32.3608	70.1992	-32.3608	20.6086	-26.2299	0							1.53243	0.00505			-7.45896	0.723052	-6.66505	20.3093	-0.311289	0							0.793909	-0.106372
-33.7757	-0.168266	-33.7757	21.7392	-27.4144	0							1.59001	-0.083148			-32.3592	70.2079	-32.3592	20.6089	-26.222	0							1.53402	0.0051			-7.45814	0.721485	-6.6634	20.3088	-0.30306	0							0.794732	-0.106351
-33.7741	-0.165451	-33.7741	21.7386	-27.4062	0							1.59165	-0.083148			-32.3576	70.2165	-32.3576	20.609	-26.214	0							1.53561	0.00515			-7.45731	0.719912	-6.66176	20.3085	-0.29483	0							0.795554	-0.10633
-33.7724	-0.162283	-33.7724	21.738	-27.398	0							1.5933	-0.083148			-32.356	70.2249	-32.356	20.6092	-26.2061	0							1.53719	0.005201			-7.45649	0.718317	-6.66011	20.3081	-0.2866	0							0.796377	-0.10631
-33.7708	-0.158719	-33.7708	21.7374	-27.3897	0							1.59494	-0.083148			-32.3544	70.2324	-32.3544	20.6093	-26.1981	0							1.53878	0.005251			-7.45567	0.716696	-6.65847	20.3078	-0.27837	0							0.7972	-0.106289
-33.7691	-0.154506	-33.7691	21.7369	-27.3815	0							1.59659	-0.083148			-32.3529	70.2388	-32.3528	20.6095	-26.1902	0							1.54037	0.005302			-7.45484	0.715236	-6.65682	20.3075	-0.270141	0							0.798022	-0.106269
-33.7675	-0.149178	-33.7675	21.7364	-27.3733	0							1.59824	-0.083148			-32.3513	70.2434	-32.3513	20.6096	-26.1822	0							1.54196	0.005352			-7.45402	0.714022	-6.65518	20.3073	-0.261911	0							0.798845	-0.106248
-33.7658	-0.143935	-33.7658	21.7358	-27.365	0							1.59988	-0.083148			-32.3497	70.2468	-32.3497	20.6098	-26.1743	0							1.54355	0.005403			-7.4532	0.712925	-6.65353	20.3071	-0.253682	0							0.799668	-0.106228
-33.7642	-0.13892	-33.7642	21.7351	-27.3568	0							1.60153	-0.083148			-32.3481	70.2489	-32.3481	20.6101	-26.1664	0							1.54513	0.005454			-7.45238	0.711972	-6.65189	20.3068	-0.245452	0							0.80049	-0.106207
-33.7625	-0.133595	-33.7625	21.7345	-27.3486	0							1.60317	-0.083148			-32.3465	70.2501	-32.3465	20.6104	-26.1584	0							1.54672	0.005505			-7.45155	0.711209	-6.65024	20.3066	-0.237223	0							0.801313	-0.106187
-33.7609	-0.127833	-33.7609	21.7339	-27.3403	0							1.60482	-0.083148			-32.3449	70.2505	-32.3449	20.6105	-26.1505	0							1.54831	0.005555			-7.45073	0.710513	-6.6486	20.3063	-0.228992	0							0.802136	-0.106166
-33.7593	-0.122085	-33.7593	21.7333	-27.3321	0							1.60646	-0.083148			-32.3433	70.2498	-32.3433	20.6108	-26.1425	0							1.5499	0.005606			-7.44991	0.710252	-6.64695	20.306	-0.220763	0							0.802958	-0.106146
-33.7576	-0.116732	-33.7576	21.7327	-27.3239	0							1.60811	-0.083148			-32.3417	70.2487	-32.3417	20.6109	-26.1346	0							1.55149	0.005657			-7.44909	0.709974	-6.6453	20.3057	-0.212534	0							0.803782	-0.106125
-33.756	-0.111148	-33.756	21.7321	-27.3156	0							1.60976	-0.083148			-32.3402	70.2472	-32.3401	20.6111	-26.1267	0							1.55307	0.005708			-7.44826	0.709533	-6.64366	20.3054	-0.204304	0							0.804605	-0.106105
-33.7543	-0.106028	-33.7543	21.7316	-27.3074	0							1.6114	-0.083148			-32.3386	70.2441	-32.3385	20.6112	-26.1187	0							1.55466	0.005759			-7.44744	0.70895	-6.64201	20.305	-0.196074	0							0.805427	-0.106084
-33.7527	-0.101157	-33.7527	21.7311	-27.2992	0							1.61305	-0.083148			-32.337	70.2398	-32.337	20.6113	-26.1108	0							1.55625	0.005809			-7.44662	0.708359	-6.64037	20.3047	-0.187845	0							0.80625	-0.106064
-33.751	-0.096196	-33.751	21.7306	-27.2909	0							1.6147	-0.083148			-32.3354	70.2348	-32.3354	20.6114	-26.1028	0							1.55784	0.005861			-7.4458	0.707761	-6.63872	20.3043	-0.179615	0							0.807073	-0.106064
-33.7494	-0.0906	-33.7494	21.7301	-27.2827	0							1.61634	-0.083148			-32.3338	70.2297	-32.3338	20.6116	-26.0949	0							1.55943	0.005912			-7.44497	0.707187	-6.63708	20.3038	-0.171386	0							0.807895	-0.106064
-33.7477	-0.084356	-33.7477	21.7296	-27.2745	0							1.61799	-0.083148			-32.3322	70.225	-32.3322	20.6117	-26.087	0							1.56102	0.005963			-7.44415	0.706957	-6.63543	20.3035	-0.163156	0							0.808718	-0.106064
-33.7461	-0.07902	-33.7461	21.7292	-27.2663	0							1.61963	-0.083148			-32.3306	70.2207	-32.3306	20.6118	-26.079	0							1.5626	0.006014			-7.44333	0.706818	-6.63379	20.3031	-0.154926	0							0.809541	-0.106064
-33.7444	-0.074437	-33.7444	21.7287	-27.258	0							1.62128	-0.083148			-32.329	70.2157	-32.329	20.6118	-26.0711	0							1.56419	0.006066			-7.4425	0.706794	-6.63214	20.3027	-0.146697	0							0.810363	-0.106064
-33.7428	-0.07007	-33.7428	21.7282	-27.2498	0							1.62292	-0.083148			-32.3274	70.21	-32.3274	20.6118	-26.0631	0							1.56578	0.006117			-7.44168	0.706845	-6.6305	20.3025	-0.138467	0							0.811186	-0.106064
-33.7411	-0.065477	-33.7411	21.7277	-27.2416	0							1.62457	-0.083148			-32.3259	70.204	-32.3258	20.6117	-26.0552	0							1.56737	0.006168			-7.44086	0.70686	-6.62885	20.3021	-0.130238	0							0.812009	-0.106064
-33.7395	-0.059836	-33.7395	21.7272	-27.2333	0							1.62622	-0.083148			-32.3243	70.198	-32.3243	20.6117	-26.0472	0							1.56895	0.006219			-7.44004	0.706613	-6.62721	20.3017	-0.122008	0							0.812831	-0.106064
-33.7379	-0.054194	-33.7379	21.7268	-27.2251	0							1.62786	-0.083148			-32.3227	70.192	-32.3227	20.6116	-26.0393	0							1.57054	0.00627			-7.43921	0.706364	-6.62556	20.3012	-0.113778	0							0.813654	-0.106064
-33.7362	-0.047838	-33.7362	21.7263	-27.2169	0							1.62951	-0.083148			-32.3211	70.186	-32.3211	20.6116	-26.0314	0							1.57213	0.006322			-7.43839	0.706011	-6.62391	20.3008	-0.105549	0							0.814477	-0.106064
-33.7346	-0.041409	-33.7346	21.7257	-27.2086	0							1.63116	-0.083148			-32.3195	70.1807	-32.3195	20.6115	-26.0234	0							1.57372	0.006373			-7.43757	0.705585	-6.62227	20.3005	-0.097319	0							0.815299	-0.106043
-33.7329	-0.035043	-33.7329	21.7253	-27.2004	0							1.6328	-0.083148			-32.3179	70.1754	-32.3179	20.6115	-26.0155	0							1.57531	0.006425			-7.43675	0.705178	-6.62062	20.3001	-0.089089	0							0.816122	-0.106023
-33.7313	-0.029003	-33.7313	21.7248	-27.1922	0							1.63445	-0.083148			-32.3163	70.17	-32.3163	20.6117	-26.0075	0							1.5769	0.006477			-7.43592	0.704815	-6.61898	20.2997	-0.08086	0							0.816945	-0.106002
-33.7296	-0.02344	-33.7296	21.7244	-27.1839	0							1.63609	-0.083148			-32.3147	70.1642	-32.3147	20.6118	-25.9996	0							1.57848	0.006528			-7.4351	0.704449	-6.61733	20.2993	-0.07263	0							0.817767	-0.105982
-33.728	-0.018176	-33.728	21.7239	-27.1757	0							1.63774	-0.083148			-32.3132	70.158	-32.3131	20.6119	-25.9917	0							1.58007	0.00658			-7.43428	0.704099	-6.61569	20.2989	-0.064401	0							0.81859	-0.105961
-33.7263	-0.014544	-33.7263	21.7235	-27.1675	0							1.63939	-0.083148			-32.3116	70.1524	-32.3115	20.612	-25.9837	0							1.58166	0.006632			-7.43346	0.70375	-6.61404	20.2986	-0.056171	0							0.819413	-0.105941
-33.7247	-0.00982	-33.7247	21.7231	-27.1593	0							1.64103	-0.083148			-32.31	70.1481	-32.31	20.6121	-25.9758	0							1.58325	0.006683			-7.43263	0.703305	-6.6124	20.2982	-0.047941	0							0.820235	-0.105921
-33.723	-0.004652	-33.723	21.7226	-27.151	0							1.64268	-0.083148			-32.3084	70.1451	-32.3084	20.6123	-25.9678	0							1.58483	0.006735			-7.43181	0.702759	-6.61075	20.2978	-0.039712	0							0.821058	-0.1059
-33.7214	0.000928	-33.7214	21.722	-27.1428	0							1.64432	-0.083148			-32.3068	70.1428	-32.3068	20.6125	-25.9599	0							1.58642	0.006787			-7.43099	0.701987	-6.60911	20.2974	-0.031482	0							0.821881	-0.10588
-33.7197	0.00632	-33.7197	21.7215	-27.1346	0							1.64597	-0.083148			-32.3052	70.1405	-32.3052	20.6124	-25.952	0							1.58801	0.006839			-7.43016	0.700883	-6.60746	20.2969	-0.023252	0							0.822703	-0.105859
-33.7181	0.010861	-33.7181	21.721	-27.1263	0							1.64761	-0.083148			-32.3036	70.1384	-32.3036	20.6124	-25.944	0							1.5896	0.006891			-7.42934	0.699746	-6.60581	20.2965	-0.015023	0							0.823526	-0.105859
-33.7165	0.015717	-33.7165	21.7206	-27.1181	0							1.64926	-0.083148			-32.302	70.1363	-32.302	20.6126	-25.9361	0							1.59119	0.006943			-7.42852	0.698297	-6.60417	20.2961	-0.006793	0							0.824349	-0.105859
-33.7148	0.02005	-33.7148	21.7201	-27.1099	0							1.65091	-0.083148			-32.3005	70.1337	-32.3004	20.6126	-25.9281	0							1.59277	0.006995			-7.4277	0.696722	-6.60252	20.2958	0.001436	0							0.825171	-0.105859
-33.7132	0.024777	-33.7132	21.7196	-27.1016	0							1.65255	-0.083148			-32.2989	70.1309	-32.2988	20.6127	-25.9202	0							1.59436	0.007047			-7.42687	0.69567	-6.60088	20.2955	0.009665	0							0.825994	-0.105859
-33.7115	0.029827	-33.7115	21.7191	-27.0934	0							1.6542	-0.083148			-32.2973	70.1279	-32.2973	20.6129	-25.9122	0							1.59595	0.007099			-7.42605	0.695035	-6.59923	20.2952	0.017896	0							0.826818	-0.105859
-33.7099	0.03517	-33.7099	21.7186	-27.0852	0							1.65585	-0.083148			-32.2957	70.1259	-32.2957	20.6132	-25.9043	0							1.59754	0.007151			-7.42523	0.694446	-6.59759	20.295	0.026125	0							0.82764	-0.105859
-33.7082	0.040172	-33.7082	21.7181	-27.0769	0							1.65749	-0.083148			-32.2941	70.1243	-32.2941	20.6133	-25.8964	0							1.59913	0.007204			-7.42441	0.69432	-6.59594	20.2947	0.034355	0							0.828463	-0.105859
-33.7066	0.043925	-33.7066	21.7176	-27.0687	0							1.65914	-0.083148			-32.2925	70.1225	-32.2925	20.6134	-25.8884	0							1.60072	0.007256			-7.42358	0.694388	-6.5943	20.2943	0.042584	0							0.829286	-0.105859
-33.7049	0.047369	-33.7049	21.7171	-27.0605	0							1.66078	-0.083148			-32.2909	70.1206	-32.2909	20.6135	-25.8805	0							1.6023	0.007308			-7.42276	0.693653	-6.59265	20.294	0.050814	0							0.830108	-0.105859
-33.7033	0.051544	-33.7033	21.7166	-27.0522	0							1.66243	-0.083148			-32.2893	70.1192	-32.2893	20.6136	-25.8725	0							1.60389	0.00736			-7.42194	0.692665	-6.59101	20.2936	0.059044	0							0.830931	-0.105859
-33.7016	0.056776	-33.7016	21.7159	-27.044	0							1.66407	-0.083148			-32.2877	70.1185	-32.2877	20.6137	-25.8646	0							1.60548	0.007413			-7.42111	0.691667	-6.58936	20.2932	0.067273	0							0.831754	-0.105839
-33.7	0.061791	-33.7	21.7154	-27.0358	0							1.66572	-0.083148			-32.2862	70.1177	-32.2861	20.6139	-25.8567	0							1.60707	0.007465			-7.42029	0.690473	-6.58772	20.2929	0.075502	0							0.832576	-0.105819
-33.6983	0.065679	-33.6983	21.7149	-27.0276	0							1.66737	-0.083148			-32.2846	70.1168	-32.2846	20.614	-25.8487	0							1.60865	0.007518			-7.41947	0.689334	-6.58607	20.2927	0.083733	0							0.833399	-0.105798
-33.6967	0.068837	-33.6967	21.7144	-27.0193	0							1.66901	-0.083148			-32.283	70.1159	-32.283	20.6141	-25.8408	0							1.61024	0.007571			-7.41865	0.689101	-6.58442	20.2924	0.091962	0							0.834222	-0.105778
-33.6951	0.071293	-33.6951	21.7138	-27.0111	0							1.67066	-0.083148			-32.2814	70.1151	-32.2814	20.6142	-25.8328	0							1.61183	0.007623			-7.41782	0.689152	-6.58278	20.2921	0.100192	0							0.835044	-0.105758
-33.6934	0.074313	-33.6934	21.7131	-27.0029	0							1.67231	-0.083148			-32.2798	70.1142	-32.2798	20.6143	-25.8249	0							1.61342	0.007676			-7.417	0.689218	-6.58113	20.2918	0.108421	0							0.835867	-0.105737
-33.6918	0.077557	-33.6918	21.7125	-26.9946	0							1.67395	-0.083148			-32.2782	70.113	-32.2782	20.6143	-25.8169	0							1.61501	0.007729			-7.41618	0.68935	-6.57949	20.2916	0.116651	0							0.83669	-0.105717
-33.6901	0.080984	-33.6901	21.7118	-26.9864	0							1.6756	-0.083148			-32.2766	70.1118	-32.2766	20.6142	-25.809	0							1.6166	0.007781			-7.41535	0.689504	-6.57784	20.2913	0.124881	0							0.837512	-0.105697
-33.6885	0.08436	-33.6885	21.7112	-26.9782	0							1.67724	-0.083148			-32.275	70.1108	-32.275	20.6141	-25.8011	0							1.61818	0.007834			-7.41453	0.689689	-6.5762	20.291	0.13311	0							0.838335	-0.105676
-33.6868	0.088215	-33.6868	21.7106	-26.9699	0							1.67889	-0.083148			-32.2735	70.1102	-32.2734	20.614	-25.7931	0							1.61977	0.007887			-7.41371	0.68989	-6.57455	20.2906	0.141339	0							0.839158	-0.105656
-33.6852	0.09346	-33.6852	21.71	-26.9617	0							1.68053	-0.083148			-32.2719	70.1102	-32.2719	20.6139	-25.7852	0							1.62136	0.00794			-7.41289	0.689936	-6.57291	20.2902	0.14957	0							0.83998	-0.105636
-33.6835	0.098677	-33.6835	21.7094	-26.9535	0							1.68218	-0.083148			-32.2703	70.1105	-32.2703	20.6136	-25.7772	0							1.62295	0.007993			-7.41207	0.689679	-6.57126	20.2897	0.157799	0							0.840803	-0.105616
-33.6819	0.10315	-33.6819	21.7086	-26.9452	0							1.68383	-0.083148			-32.2687	70.1104	-32.2687	20.6132	-25.7693	0							1.62454	0.008046			-7.41124	0.689257	-6.56962	20.2892	0.166029	0							0.841626	-0.105595
-33.6802	0.107169	-33.6802	21.7079	-26.937	0							1.68547	-0.083148			-32.2671	70.1092	-32.2671	20.6128	-25.7614	0							1.62612	0.008099			-7.41042	0.688584	-6.56797	20.2888	0.174258	0							0.842448	-0.105575
-33.6786	0.110984	-33.6786	21.7073	-26.9288	0							1.68712	-0.083148			-32.2655	70.1082	-32.2655	20.6123	-25.7534	0							1.62771	0.008152			-7.4096	0.687802	-6.56632	20.2884	0.182487	0							0.843271	-0.105555
-33.677	0.114951	-33.677	21.7067	-26.9205	0							1.68876	-0.083148			-32.2639	70.1075	-32.2639	20.6116	-25.7455	0							1.6293	0.008205			-7.40877	0.687013	-6.56468	20.2879	0.190718	0							0.844094	-0.105535
-33.6753	0.118808	-33.6753	21.706	-26.9123	0							1.69041	-0.083148			-32.2623	70.1068	-32.2623	20.6108	-25.7375	0							1.63089	0.008258			-7.40795	0.686211	-6.56303	20.2875	0.198947	0							0.844916	-0.105515
-33.6737	0.122658	-33.6737	21.7053	-26.9041	0							1.69206	-0.083148			-32.2608	70.1063	-32.2607	20.61	-25.7296	0							1.63248	0.008312			-7.40713	0.685511	-6.56139	20.2871	0.207177	0							0.845739	-0.105494
-33.672	0.126358	-33.672	21.7046	-26.8959	0							1.6937	-0.083148			-32.2592	70.1063	-32.2591	20.6089	-25.7217	0							1.63406	0.008365			-7.4063	0.684972	-6.55974	20.2868	0.215406	0							0.846562	-0.105474
-33.6704	0.130428	-33.6704	21.7039	-26.8876	0							1.69535	-0.083148			-32.2576	70.106	-32.2576	20.6078	-25.7137	0							1.63565	0.008418			-7.40548	0.684493	-6.5581	20.2864	0.223636	0							0.847384	-0.105454
-33.6687	0.135398	-33.6687	21.7032	-26.8794	0							1.697	-0.083148			-32.256	70.1055	-32.256	20.6067	-25.7058	0							1.63724	0.008472			-7.40466	0.684002	-6.55645	20.286	0.231866	0							0.848207	-0.105454
-33.6671	0.14072	-33.6671	21.7026	-26.8712	0							1.69864	-0.083148			-32.2544	70.1048	-32.2544	20.6055	-25.6978	0							1.63883	0.008525			-7.40384	0.683497	-6.55481	20.2857	0.240095	0							0.84903	-0.105454
-33.6654	0.146193	-33.6654	21.702	-26.8629	0							1.70029	-0.083148			-32.2528	70.1039	-32.2528	20.6043	-25.6899	0							1.64041	0.008579			-7.40301	0.68277	-6.55316	20.2854	0.248324	0							0.849853	-0.105454
-33.6638	0.151885	-33.6638	21.7015	-26.8547	0							1.70193	-0.083148			-32.2512	70.1032	-32.2512	20.603	-25.682	0							1.642	0.008632			-7.40219	0.681843	-6.55152	20.2851	0.256555	0							0.850676	-0.105454
-33.6621	0.157416	-33.6621	21.701	-26.8465	0							1.70358	-0.083148			-32.2496	70.1037	-32.2496	20.6017	-25.674	0							1.64359	0.008686			-7.40137	0.680845	-6.54987	20.2848	0.264784	0							0.851499	-0.105454
-33.6605	0.162151	-33.6605	21.7004	-26.8382	0							1.70522	-0.083148			-32.248	70.1042	-32.248	20.6003	-25.6661	0							1.64518	0.00874			-7.40055	0.679573	-6.54823	20.2844	0.273014	0							0.852321	-0.105454
-33.6588	0.166492	-33.6588	21.6999	-26.83	0							1.70687	-0.083148			-32.2465	70.1045	-32.2464	20.5991	-25.6581	0							1.64677	0.008793			-7.39972	0.678177	-6.54658	20.2842	0.281243	0							0.853144	-0.105454
-33.6572	0.171537	-33.6572	21.6992	-26.8218	0							1.70852	-0.083148			-32.2449	70.1049	-32.2449	20.5979	-25.6502	0							1.64835	0.008847			-7.3989	0.676905	-6.54493	20.2839	0.289473	0							0.853967	-0.105454
-33.6556	0.177438	-33.6556	21.6986	-26.8135	0							1.71016	-0.083148			-32.2433	70.1053	-32.2433	20.5965	-25.6422	0							1.64994	0.008901			-7.39808	0.675717	-6.54329	20.2837	0.297703	0							0.854789	-0.105454
-33.6539	0.183729	-33.6539	21.6979	-26.8053	0							1.71181	-0.083148			-32.2417	70.1051	-32.2417	20.5952	-25.6343	0							1.65153	0.008954			-7.39726	0.674503	-6.54164	20.2833	0.305932	0							0.855612	-0.105454
-33.6523	0.189729	-33.6523	21.6972	-26.7971	0							1.71345	-0.083148			-32.2401	70.1042	-32.2401	20.594	-25.6264	0							1.65312	0.009008			-7.39643	0.673542	-6.54	20.283	0.314161	0							0.856435	-0.105434
-33.6506	0.195549	-33.6506	21.6966	-26.7888	0							1.7151	-0.083148			-32.2385	70.1034	-32.2385	20.5927	-25.6184	0							1.65471	0.009063			-7.39561	0.673019	-6.53835	20.2828	0.322392	0							0.857257	-0.105414
-33.649	0.201665	-33.649	21.696	-26.7806	0							1.71675	-0.083148			-32.2369	70.1031	-32.2369	20.5914	-25.6105	0							1.6563	0.009117			-7.39479	0.672474	-6.53671	20.2824	0.330621	0							0.85808	-0.105394
-33.6473	0.207661	-33.6473	21.6954	-26.7724	0							1.71839	-0.083148			-32.2353	70.1032	-32.2353	20.59	-25.6025	0							1.65788	0.009171			-7.39396	0.671896	-6.53506	20.2822	0.338851	0							0.858903	-0.105373
-33.6457	0.213281	-33.6457	21.6948	-26.7642	0							1.72004	-0.083148			-32.2338	70.103	-32.2337	20.5888	-25.5946	0							1.65947	0.009225			-7.39314	0.671308	-6.53342	20.2819	0.34708	0							0.859725	-0.105353
-33.644	0.217896	-33.644	21.6942	-26.7559	0							1.72168	-0.083148			-32.2322	70.1024	-32.2321	20.5874	-25.5867	0							1.66106	0.009279			-7.39232	0.670652	-6.53177	20.2815	0.355309	0							0.860548	-0.105333
-33.6424	0.221633	-33.6424	21.6936	-26.7477	0							1.72333	-0.083148			-32.2306	70.1016	-32.2306	20.5861	-25.5787	0							1.66265	0.009333			-7.3915	0.669938	-6.53013	20.281	0.36354	0							0.861371	-0.105313
-33.6407	0.225706	-33.6407	21.6932	-26.7395	0							1.72498	-0.083148			-32.229	70.0999	-32.229	20.5849	-25.5708	0							1.66423	0.009387			-7.39067	0.669328	-6.52848	20.2806	0.371769	0							0.862193	-0.105293
-33.6391	0.230241	-33.6391	21.6927	-26.7312	0							1.72662	-0.083148			-32.2274	70.0982	-32.2274	20.5837	-25.5628	0							1.66582	0.009442			-7.38985	0.668802	-6.52684	20.2803	0.379998	0							0.863016	-0.105273
-33.6374	0.235049	-33.6374	21.6922	-26.723	0							1.72827	-0.083148			-32.2258	70.0967	-32.2258	20.5825	-25.5549	0							1.66741	0.009496			-7.38903	0.668235	-6.52519	20.28	0.388228	0							0.863839	-0.105253
-33.6358	0.239578	-33.6358	21.6916	-26.7148	0							1.72991	-0.083148			-32.2242	70.0952	-32.2242	20.5815	-25.5469	0							1.669	0.00955			-7.38821	0.667463	-6.52354	20.2797	0.396458	0							0.864661	-0.105253
-33.6342	0.243574	-33.6342	21.6911	-26.7065	0							1.73156	-0.083148			-32.2226	70.0933	-32.2226	20.5805	-25.539	0							1.67059	0.009605			-7.38738	0.6667	-6.5219	20.2794	0.404688	0							0.865484	-0.105253
-33.6325	0.247539	-33.6325	21.6905	-26.6983	0							1.7332	-0.083148			-32.221	70.0908	-32.221	20.5795	-25.5311	0							1.67218	0.00966			-7.38656	0.666248	-6.52025	20.2792	0.412917	0							0.866307	-0.105253
-33.6309	0.25148	-33.6309	21.6899	-26.6901	0							1.73485	-0.083148			-32.2195	70.0883	-32.2194	20.5785	-25.5231	0							1.67376	0.009714			-7.38574	0.665872	-6.51861	20.2791	0.421146	0							0.867129	-0.105253
-33.6292	0.255512	-33.6292	21.6893	-26.6818	0							1.7365	-0.083148			-32.2179	70.0851	-32.2179	20.5776	-25.5152	0							1.67535	0.009769			-7.38492	0.665544	-6.51696	20.2789	0.429377	0							0.867952	-0.105253
-33.6276	0.25866	-33.6276	21.6888	-26.6736	0							1.73814	-0.083148			-32.2163	70.0819	-32.2163	20.5768	-25.5072	0							1.67694	0.009824			-7.38409	0.665545	-6.51532	20.2787	0.437606	0							0.868775	-0.105253
-33.6259	0.261391	-33.6259	21.6882	-26.6654	0							1.73979	-0.083148			-32.2147	70.0788	-32.2147	20.5761	-25.4993	0							1.67853	0.009878			-7.38327	0.665525	-6.51367	20.2785	0.445835	0							0.869597	-0.105253
-33.6243	0.264267	-33.6243	21.6876	-26.6572	0							1.74144	-0.083148			-32.2131	70.0764	-32.2131	20.5755	-25.4914	0							1.68012	0.009933			-7.38245	0.665006	-6.51203	20.2783	0.454065	0							0.87042	-0.105253
-33.6226	0.266993	-33.6226	21.6871	-26.6489	0							1.74308	-0.083148			-32.2115	70.0747	-32.2115	20.5752	-25.4834	0							1.68171	0.009988			-7.38162	0.664367	-6.51038	20.278	0.462295	0							0.871243	-0.105253
-33.621	0.269928	-33.621	21.6865	-26.6407	0							1.74473	-0.083148			-32.2099	70.0732	-32.2099	20.5749	-25.4755	0							1.68329	0.010042			-7.3808	0.663714	-6.50874	20.2778	0.470525	0							0.872066	-0.105253
-33.6193	0.273297	-33.6193	21.6858	-26.6325	0							1.74637	-0.083148			-32.2083	70.0709	-32.2083	20.5745	-25.4675	0							1.68488	0.010098			-7.37998	0.663004	-6.50709	20.2775	0.478754	0							0.872889	-0.105233
-33.6177	0.276812	-33.6177	21.6852	-26.6242	0							1.74802	-0.083148			-32.2068	70.0678	-32.2067	20.574	-25.4596	0							1.68647	0.010153			-7.37916	0.66231	-6.50544	20.2773	0.486983	0							0.873712	-0.105213
-33.6161	0.279729	-33.6161	21.6846	-26.616	0							1.74966	-0.083148			-32.2052	70.0643	-32.2052	20.5738	-25.4517	0							1.68806	0.010208			-7.37833	0.66183	-6.5038	20.2771	0.495214	0							0.874534	-0.105193
-33.6144	0.281754	-33.6144	21.684	-26.6078	0							1.75131	-0.083148			-32.2036	70.0607	-32.2036	20.5736	-25.4437	0							1.68964	0.010263			-7.37751	0.661356	-6.50215	20.2769	0.503443	0							0.875357	-0.105173
-33.6128	0.283477	-33.6128	21.6834	-26.5995	0							1.75296	-0.083148			-32.202	70.0571	-32.202	20.5735	-25.4358	0							1.69123	0.010319			-7.37669	0.660806	-6.50051	20.2767	0.511672	0							0.87618	-0.105153
-33.6111	0.285326	-33.6111	21.6827	-26.5913	0							1.7546	-0.083148			-32.2004	70.0535	-32.2004	20.5734	-25.4278	0							1.69282	0.010374			-7.37587	0.66011	-6.49886	20.2766	0.519902	0							0.877002	-0.105133
-33.6095	0.288354	-33.6095	21.682	-26.5831	0							1.75625	-0.083148			-32.1988	70.0511	-32.1988	20.5733	-25.4199	0							1.69441	0.010429			-7.37504	0.659387	-6.49722	20.2766	0.528131	0							0.877825	-0.105113
-33.6078	0.290872	-33.6078	21.6813	-26.5748	0							1.7579	-0.083148			-32.1972	70.0495	-32.1972	20.5733	-25.4119	0							1.69599	0.010484			-7.37422	0.658588	-6.49557	20.2765	0.536362	0							0.878648	-0.105093
-33.6062	0.293287	-33.6062	21.6806	-26.5666	0							1.75954	-0.083148			-32.1956	70.0482	-32.1956	20.5732	-25.404	0							1.69758	0.010539			-7.3734	0.657781	-6.49393	20.2764	0.544591	0							0.87947	-0.105073
-33.6045	0.29594	-33.6045	21.6801	-26.5584	0							1.76119	-0.083148			-32.1941	70.0467	-32.194	20.5733	-25.3961	0							1.69917	0.010595			-7.37258	0.65707	-6.49228	20.2762	0.55282	0							0.880293	-0.105053
-33.6029	0.299103	-33.6029	21.6795	-26.5501	0							1.76283	-0.083148			-32.1925	70.0451	-32.1924	20.5732	-25.3881	0							1.70076	0.01065			-7.37175	0.656436	-6.49064	20.276	0.56105	0							0.881116	-0.105033
-33.6012	0.302957	-33.6012	21.6788	-26.5419	0							1.76448	-0.083148			-32.1909	70.0438	-32.1909	20.5732	-25.3802	0							1.70235	0.010706			-7.37093	0.656034	-6.48899	20.2759	0.56928	0							0.881938	-0.105013
-33.5996	0.306634	-33.5996	21.6782	-26.5337	0							1.76612	-0.083148			-32.1893	70.0423	-32.1893	20.5732	-25.3722	0							1.70394	0.010762			-7.37011	0.65597	-6.48735	20.2757	0.577509	0							0.882761	-0.104993
-33.5979	0.31046	-33.5979	21.6776	-26.5255	0							1.76777	-0.083148			-32.1877	70.0415	-32.1877	20.5733	-25.3643	0							1.70552	0.010818			-7.36928	0.655911	-6.4857	20.2755	0.585739	0							0.883584	-0.104973
-33.5963	0.314061	-33.5963	21.6769	-26.5172	0							1.76942	-0.083148			-32.1861	70.0411	-32.1861	20.5734	-25.3564	0							1.70711	0.010873			-7.36846	0.655735	-6.48405	20.2753	0.593968	0							0.884406	-0.104953
-33.5947	0.317352	-33.5947	21.6763	-26.509	0							1.77106	-0.083148			-32.1845	70.0411	-32.1845	20.5734	-25.3484	0							1.7087	0.010929			-7.36764	0.655439	-6.48241	20.2751	0.602199	0							0.885229	-0.104934
-33.593	0.32064	-33.593	21.6756	-26.5008	0							1.77271	-0.083149			-32.1829	70.0411	-32.1829	20.5735	-25.3405	0							1.71029	0.010985			-7.36682	0.65515	-6.48076	20.2749	0.610428	0							0.886052	-0.104914
-33.5914	0.324399	-33.5914	21.6748	-26.4925	0							1.77435	-0.083149			-32.1814	70.0405	-32.1813	20.5735	-25.3325	0							1.71188	0.011041			-7.36599	0.654867	-6.47912	20.2746	0.618657	0							0.886874	-0.104894
-33.5897	0.329001	-33.5897	21.6741	-26.4843	0							1.776	-0.083149			-32.1798	70.0402	-32.1797	20.5736	-25.3246	0							1.71346	0.011096			-7.36517	0.654588	-6.47747	20.2743	0.626887	0							0.887697	-0.104874
-33.5881	0.333231	-33.5881	21.6735	-26.4761	0							1.77764	-0.083149			-32.1782	70.0399	-32.1782	20.5736	-25.3166	0							1.71505	0.011152			-7.36435	0.654413	-6.47583	20.2741	0.635117	0							0.88852	-0.104854
-33.5864	0.338318	-33.5864	21.673	-26.4678	0							1.77929	-0.083149			-32.1766	70.0398	-32.1766	20.5735	-25.3087	0							1.71664	0.011208			-7.36353	0.654261	-6.47418	20.2739	0.643346	0							0.889342	-0.104854
-33.5848	0.343415	-33.5848	21.6721	-26.4596	0							1.78094	-0.083149			-32.175	70.0401	-32.175	20.5734	-25.3008	0							1.71823	0.011265			-7.3627	0.654129	-6.47254	20.2736	0.651576	0							0.890165	-0.104854
-33.5831	0.348395	-33.5831	21.6715	-26.4514	0							1.78259	-0.083149			-32.1734	70.0405	-32.1734	20.573	-25.2928	0							1.71981	0.011321			-7.36188	0.654006	-6.47089	20.2733	0.659805	0							0.890988	-0.104854
-33.5815	0.353183	-33.5815	21.6709	-26.4431	0							1.78423	-0.083149			-32.1718	70.0406	-32.1718	20.5726	-25.2849	0							1.72141	0.011377			-7.36106	0.653886	-6.46925	20.273	0.668036	0							0.89181	-0.104854
-33.5798	0.358067	-33.5798	21.6704	-26.4349	0							1.78588	-0.083149			-32.1702	70.0404	-32.1702	20.572	-25.2769	0							1.72299	0.011434			-7.36023	0.653521	-6.4676	20.2728	0.676265	0							0.892633	-0.104854
-33.5782	0.363537	-33.5782	21.6698	-26.4267	0							1.78752	-0.083149			-32.1686	70.04	-32.1686	20.5716	-25.269	0							1.72458	0.01149			-7.35941	0.653172	-6.46596	20.2726	0.684494	0							0.893456	-0.104854
-33.5765	0.369055	-33.5765	21.6692	-26.4184	0							1.78917	-0.083149			-32.1671	70.0395	-32.167	20.5711	-25.2611	0							1.72617	0.011546			-7.35859	0.653286	-6.46431	20.2724	0.692724	0							0.894279	-0.104854
-33.5749	0.374288	-33.5749	21.6686	-26.4102	0							1.79081	-0.083149			-32.1655	70.039	-32.1655	20.5705	-25.2531	0							1.72776	0.011602			-7.35777	0.653474	-6.46267	20.2722	0.700953	0							0.895102	-0.104854
-33.5733	0.379495	-33.5733	21.668	-26.402	0							1.79246	-0.083149			-32.1639	70.039	-32.1639	20.5697	-25.2452	0							1.72934	0.011659			-7.35694	0.653505	-6.46102	20.2721	0.709184	0							0.895925	-0.104854
-33.5716	0.384956	-33.5716	21.6673	-26.3938	0							1.79411	-0.083149			-32.1623	70.0393	-32.1623	20.569	-25.2372	0							1.73093	0.011715			-7.35612	0.653273	-6.45937	20.2719	0.717413	0							0.896747	-0.104854
-33.57	0.390675	-33.57	21.6666	-26.3855	0							1.79575	-0.083149			-32.1607	70.04	-32.1607	20.5682	-25.2293	0							1.73252	0.011772			-7.3553	0.65287	-6.45773	20.2717	0.725642	0							0.89757	-0.104834
-33.5683	0.395315	-33.5683	21.6659	-26.3773	0							1.7974	-0.083149			-32.1591	70.0414	-32.1591	20.5675	-25.2214	0							1.73411	0.011829			-7.35447	0.651961	-6.45608	20.2715	0.733872	0							0.898393	-0.104814
-33.5667	0.400067	-33.5667	21.6652	-26.3691	0							1.79905	-0.083149			-32.1575	70.0426	-32.1575	20.5668	-25.2134	0							1.73569	0.011886			-7.35365	0.650952	-6.45444	20.2713	0.742102	0							0.899215	-0.104795
-33.565	0.405022	-33.565	21.6645	-26.3608	0							1.80069	-0.083149			-32.1559	70.0425	-32.1559	20.5661	-25.2055	0							1.73729	0.011942			-7.35283	0.650093	-6.45279	20.271	0.750331	0							0.900038	-0.104775
-33.5634	0.410092	-33.5634	21.6637	-26.3526	0							1.80234	-0.083149			-32.1544	70.0415	-32.1543	20.5652	-25.1975	0							1.73887	0.011999			-7.35201	0.649421	-6.45115	20.2708	0.758561	0							0.900861	-0.104755
-33.5617	0.415262	-33.5617	21.6629	-26.3444	0							1.80398	-0.083149			-32.1528	70.0402	-32.1527	20.5644	-25.1896	0							1.74046	0.012056			-7.35118	0.648844	-6.4495	20.2705	0.76679	0							0.901683	-0.104735
-33.5601	0.419823	-33.5601	21.662	-26.3361	0							1.80563	-0.083149			-32.1512	70.0393	-32.1512	20.5636	-25.1816	0							1.74205	0.012113			-7.35036	0.648342	-6.44785	20.2703	0.775021	0							0.902506	-0.104716
-33.5584	0.42392	-33.5584	21.6612	-26.3279	0							1.80727	-0.083149			-32.1496	70.0383	-32.1496	20.5627	-25.1737	0							1.74364	0.01217			-7.34954	0.647865	-6.44621	20.2701	0.78325	0							0.903329	-0.104696
-33.5568	0.427773	-33.5568	21.6605	-26.3197	0							1.80892	-0.083149			-32.148	70.0374	-32.148	20.5618	-25.1658	0							1.74522	0.012227			-7.34872	0.647732	-6.44456	20.2699	0.791479	0							0.904151	-0.104676
-33.5551	0.432025	-33.5551	21.6597	-26.3114	0							1.81057	-0.083149			-32.1464	70.0366	-32.1464	20.5608	-25.1578	0							1.74681	0.012284			-7.34789	0.647747	-6.44292	20.2697	0.799709	0							0.904974	-0.104656
-33.5535	0.436892	-33.5535	21.659	-26.3032	0							1.81221	-0.08315			-32.1448	70.0362	-32.1448	20.5599	-25.1499	0							1.7484	0.012341			-7.34707	0.64794	-6.44127	20.2695	0.807939	0							0.905797	-0.104637
-33.5519	0.442026	-33.5519	21.6584	-26.295	0							1.81386	-0.08315			-32.1432	70.0353	-32.1432	20.559	-25.1419	0							1.74999	0.012398			-7.34625	0.648211	-6.43963	20.2693	0.816168	0							0.906619	-0.104617
-33.5502	0.447201	-33.5502	21.6576	-26.2867	0							1.8155	-0.08315			-32.1417	70.0339	-32.1416	20.5583	-25.134	0							1.75158	0.012456			-7.34543	0.648392	-6.43798	20.2692	0.824398	0							0.907442	-0.104597
-33.5486	0.451742	-33.5486	21.6569	-26.2785	0							1.81715	-0.08315			-32.1401	70.0326	-32.14	20.5575	-25.1261	0							1.75316	0.012513			-7.3446	0.648105	-6.43634	20.269	0.832627	0							0.908265	-0.104578
-33.5469	0.456575	-33.5469	21.6561	-26.2703	0							1.81879	-0.08315			-32.1385	70.0316	-32.1385	20.5568	-25.1181	0							1.75475	0.012571			-7.34378	0.647341	-6.43469	20.2687	0.840858	0							0.909087	-0.104558
-33.5453	0.461144	-33.5453	21.6554	-26.2621	0							1.82044	-0.08315			-32.1369	70.0304	-32.1369	20.5559	-25.1102	0							1.75634	0.012628			-7.34296	0.64642	-6.43305	20.2685	0.849087	0							0.90991	-0.104538
-33.5436	0.465201	-33.5436	21.6547	-26.2538	0							1.82209	-0.08315			-32.1353	70.0293	-32.1353	20.555	-25.1022	0							1.75793	0.012686			-7.34213	0.645265	-6.4314	20.2683	0.857316	0							0.910733	-0.104519
-33.542	0.468872	-33.542	21.6539	-26.2456	0							1.82373	-0.083151			-32.1337	70.0288	-32.1337	20.5541	-25.0943	0							1.75952	0.012743			-7.34131	0.644123	-6.42976	20.2681	0.865546	0							0.911556	-0.104499
-33.5403	0.472211	-33.5403	21.6533	-26.2374	0							1.82538	-0.083151			-32.1321	70.0289	-32.1321	20.5532	-25.0864	0							1.7611	0.0128			-7.34049	0.643178	-6.42811	20.2679	0.873775	0							0.912378	-0.10448
-33.5387	0.475694	-33.5387	21.6525	-26.2291	0							1.82703	-0.083151			-32.1305	70.0288	-32.1305	20.5522	-25.0784	0							1.76269	0.012858			-7.33967	0.642454	-6.42647	20.2678	0.882005	0							0.913201	-0.10446
-33.537	0.479026	-33.537	21.6517	-26.2209	0							1.82867	-0.083151			-32.1289	70.0282	-32.1289	20.5511	-25.0705	0							1.76428	0.012916			-7.33884	0.641761	-6.42482	20.2677	0.890235	0							0.914024	-0.10446
-33.5354	0.481998	-33.5354	21.6509	-26.2127	0							1.83032	-0.083151			-32.1274	70.0274	-32.1273	20.5501	-25.0625	0							1.76587	0.012974			-7.33802	0.641106	-6.42317	20.2676	0.898464	0							0.914846	-0.10446
-33.5338	0.484847	-33.5338	21.6503	-26.2044	0							1.83196	-0.083152			-32.1258	70.0267	-32.1258	20.549	-25.0546	0							1.76746	0.013032			-7.3372	0.640408	-6.42153	20.2673	0.906694	0							0.915669	-0.10446
-33.5321	0.487878	-33.5321	21.6497	-26.1962	0							1.83361	-0.083152			-32.1242	70.0262	-32.1242	20.5481	-25.0466	0							1.76904	0.01309			-7.33638	0.639608	-6.41988	20.2671	0.914924	0							0.916492	-0.10446
-33.5305	0.491416	-33.5305	21.649	-26.188	0							1.83526	-0.083152			-32.1226	70.0255	-32.1226	20.547	-25.0387	0							1.77063	0.013148			-7.33555	0.638781	-6.41824	20.2668	0.923153	0							0.917315	-0.10446
-33.5288	0.494825	-33.5288	21.6484	-26.1797	0							1.8369	-0.083152			-32.121	70.0239	-32.121	20.546	-25.0308	0							1.77222	0.013206			-7.33473	0.638049	-6.41659	20.2666	0.931383	0							0.918138	-0.10446
-33.5272	0.498047	-33.5272	21.6477	-26.1715	0							1.83855	-0.083153			-32.1194	70.0219	-32.1194	20.545	-25.0228	0							1.77381	0.013264			-7.33391	0.637421	-6.41495	20.2664	0.939612	0							0.918961	-0.10446
-33.5255	0.501177	-33.5255	21.6471	-26.1633	0							1.8402	-0.083153			-32.1178	70.0195	-32.1178	20.544	-25.0149	0							1.7754	0.013322			-7.33308	0.636905	-6.4133	20.2662	0.947842	0							0.919783	-0.10446
-33.5239	0.504293	-33.5239	21.6464	-26.155	0							1.84184	-0.083153			-32.1162	70.0171	-32.1162	20.543	-25.0069	0							1.77699	0.013259			-7.33226	0.636697	-6.41166	20.266	0.956072	0							0.920606	-0.10446
-33.5222	0.508123	-33.5222	21.6458	-26.1468	0							1.84349	-0.083153			-32.1147	70.0149	-32.1146	20.5419	-24.999	0							1.77857	0.012002			-7.33144	0.636624	-6.41001	20.2657	0.964301	0							0.921429	-0.10446
-33.5206	0.512502	-33.5206	21.6451	-26.1386	0							1.84513	-0.083154			-32.1131	70.0136	-32.113	20.5409	-24.9911	0							1.78016	0.011589			-7.33062	0.636465	-6.40837	20.2654	0.972531	0							0.922251	-0.10444
-33.5189	0.516396	-33.5189	21.6443	-26.1304	0							1.84678	-0.083154			-32.1115	70.0129	-32.1115	20.5399	-24.9831	0							1.78175	0.012505			-7.32979	0.636244	-6.40672	20.2651	0.980761	0							0.923074	-0.104421
-33.5173	0.519864	-33.5173	21.6435	-26.1221	0							1.84842	-0.083155			-32.1099	70.0124	-32.1099	20.5388	-24.9752	0							1.78334	0.013614			-7.32897	0.635787	-6.40508	20.2647	0.98899	0							0.923897	-0.104401
-33.5156	0.523562	-33.5156	21.6428	-26.1139	0							1.85007	-0.083155			-32.1083	70.012	-32.1083	20.5378	-24.9672	0							1.78492	0.013672			-7.32815	0.634641	-6.40343	20.2644	0.99722	0							0.924719	-0.104382
-33.514	0.527353	-33.514	21.6421	-26.1057	0							1.85171	-0.083155			-32.1067	70.0117	-32.1067	20.5369	-24.9593	0							1.78651	0.013731			-7.32733	0.633367	-6.40178	20.2641	1.00545	0							0.925542	-0.104362
-33.5124	0.530817	-33.5124	21.6415	-26.0974	0							1.85336	-0.083156			-32.1051	70.0113	-32.1051	20.5359	-24.9514	0							1.7881	0.013789			-7.3265	0.632208	-6.40014	20.2638	1.01368	0							0.926365	-0.104343
-33.5107	0.534272	-33.5107	21.6407	-26.0892	0							1.85501	-0.083156			-32.1035	70.0105	-32.1035	20.535	-24.9434	0							1.78969	0.013848			-7.32568	0.631142	-6.39849	20.2635	1.02191	0							0.927187	-0.104323
-33.5091	0.538204	-33.5091	21.6399	-26.081	0							1.85665	-0.083156			-32.102	70.0093	-32.1019	20.5341	-24.9355	0							1.79127	0.013907			-7.32486	0.630266	-6.39685	20.2633	1.03014	0							0.92801	-0.104304
-33.5074	0.542326	-33.5074	21.6392	-26.0727	0							1.8583	-0.083157			-32.1004	70.0081	-32.1003	20.5331	-24.9275	0							1.79287	0.013965			-7.32404	0.630016	-6.3952	20.263	1.03837	0							0.928833	-0.104284
-33.5058	0.546817	-33.5058	21.6386	-26.0645	0							1.85994	-0.083157			-32.0988	70.007	-32.0988	20.5321	-24.9196	0							1.79445	0.014024			-7.32321	0.629742	-6.39356	20.2629	1.0466	0							0.929655	-0.104265
-33.5041	0.550959	-33.5041	21.6379	-26.0563	0							1.86159	-0.083158			-32.0972	70.0053	-32.0972	20.5312	-24.9116	0							1.79604	0.014083			-7.32239	0.629373	-6.39191	20.2627	1.05483	0							0.930478	-0.104245
-33.5025	0.555124	-33.5025	21.6372	-26.048	0							1.86323	-0.083158			-32.0956	70.0035	-32.0956	20.5303	-24.9037	0							1.79763	0.014142			-7.32157	0.628996	-6.39027	20.2625	1.06306	0							0.931301	-0.104226
-33.5008	0.559587	-33.5008	21.6365	-26.0398	0							1.86488	-0.083159			-32.094	70.0021	-32.094	20.5295	-24.8958	0							1.79922	0.014201			-7.32074	0.628607	-6.38862	20.2624	1.07129	0							0.932123	-0.104206
-33.4992	0.564335	-33.4992	21.636	-26.0316	0							1.86653	-0.083159			-32.0924	70.0008	-32.0924	20.5286	-24.8878	0							1.8008	0.014261			-7.31992	0.628167	-6.38697	20.2622	1.07952	0							0.932946	-0.104187
-33.4975	0.569295	-33.4975	21.6353	-26.0234	0							1.86818	-0.08316			-32.0908	69.9987	-32.0908	20.5278	-24.8799	0							1.80239	0.01432			-7.3191	0.627774	-6.38533	20.2621	1.08775	0							0.933769	-0.104168
-33.4959	0.573912	-33.4959	21.6345	-26.0151	0							1.86982	-0.08316			-32.0892	69.9961	-32.0892	20.527	-24.8719	0							1.80398	0.014379			-7.31828	0.627613	-6.38368	20.262	1.09597	0							0.934591	-0.104148
-33.4942	0.578128	-33.4942	21.6339	-26.0069	0							1.87147	-0.083161			-32.0877	69.994	-32.0876	20.5263	-24.864	0							1.80557	0.014438			-7.31745	0.627455	-6.38204	20.2617	1.10421	0							0.935414	-0.104129
-33.4926	0.582128	-33.4926	21.6332	-25.9987	0							1.87311	-0.083161			-32.0861	69.9927	-32.086	20.5256	-24.8561	0							1.80716	0.014497			-7.31663	0.627312	-6.38039	20.2616	1.11243	0							0.936237	-0.10411
-33.491	0.586661	-33.491	21.6325	-25.9904	0							1.87476	-0.083162			-32.0845	69.9918	-32.0845	20.5248	-24.8481	0							1.80875	0.014556			-7.31581	0.627212	-6.37875	20.2613	1.12066	0							0.937059	-0.10409
-33.4893	0.591863	-33.4893	21.6319	-25.9822	0							1.8764	-0.083162			-32.0829	69.991	-32.0829	20.524	-24.8402	0							1.81033	0.014616			-7.31499	0.62731	-6.3771	20.2612	1.12889	0							0.937882	-0.104071
-33.4877	0.596741	-33.4877	21.6313	-25.974	0							1.87805	-0.083162			-32.0813	69.9892	-32.0813	20.5232	-24.8322	0							1.81192	0.014675			-7.31416	0.627655	-6.37546	20.2611	1.13712	0							0.938705	-0.104071
-33.486	0.601841	-33.486	21.6307	-25.9657	0							1.8797	-0.083162			-32.0797	69.9878	-32.0797	20.5225	-24.8243	0							1.81351	0.014735			-7.31334	0.627987	-6.37381	20.2609	1.14535	0							0.939528	-0.104071
-33.4844	0.607224	-33.4844	21.63	-25.9575	0							1.88134	-0.083162			-32.0781	69.9867	-32.0781	20.5218	-24.8163	0							1.8151	0.014795			-7.31252	0.628221	-6.37217	20.2608	1.15358	0							0.940351	-0.104071
-33.4827	0.613257	-33.4827	21.6294	-25.9493	0							1.88299	-0.083162			-32.0765	69.9857	-32.0765	20.5211	-24.8084	0							1.81669	0.014855			-7.3117	0.628398	-6.37052	20.2605	1.16181	0							0.941174	-0.104071
-33.4811	0.619787	-33.4811	21.6288	-25.941	0							1.88464	-0.083162			-32.075	69.9848	-32.0749	20.5202	-24.8005	0							1.81827	0.014914			-7.31087	0.628384	-6.36888	20.2603	1.17004	0							0.941996	-0.104071
-33.4794	0.624878	-33.4794	21.6281	-25.9328	0							1.88628	-0.083162			-32.0734	69.9841	-32.0733	20.5195	-24.7925	0							1.81986	0.014974			-7.31005	0.628196	-6.36723	20.2599	1.17827	0							0.942819	-0.104071
-33.4778	0.628669	-33.4778	21.6273	-25.9246	0							1.88793	-0.083162			-32.0718	69.983	-32.0718	20.5187	-24.7846	0							1.82145	0.015034			-7.30923	0.628031	-6.36559	20.2596	1.1865	0							0.943642	-0.104071
-33.4761	0.633188	-33.4761	21.6266	-25.9163	0							1.88957	-0.083162			-32.0702	69.9813	-32.0702	20.518	-24.7766	0							1.82304	0.015094			-7.3084	0.628212	-6.36394	20.2593	1.19473	0							0.944464	-0.104071
-33.4745	0.638224	-33.4745	21.6258	-25.9081	0							1.89122	-0.083162			-32.0686	69.9796	-32.0686	20.5173	-24.7687	0							1.82462	0.015154			-7.30758	0.628367	-6.36229	20.259	1.20296	0							0.945287	-0.104071
-33.4729	0.643619	-33.4729	21.6251	-25.8999	0							1.89286	-0.083162			-32.067	69.978	-32.067	20.5165	-24.7608	0							1.82621	0.015213			-7.30676	0.628089	-6.36065	20.2588	1.21119	0							0.94611	-0.104071
-33.4712	0.648937	-33.4712	21.6244	-25.8917	0							1.89451	-0.083163			-32.0654	69.9762	-32.0654	20.5158	-24.7528	0							1.8278	0.015274			-7.30594	0.627757	-6.359	20.2587	1.21942	0							0.946932	-0.104051
-33.4696	0.654244	-33.4696	21.6238	-25.8834	0							1.89616	-0.083164			-32.0638	69.9745	-32.0638	20.515	-24.7449	0							1.82939	0.015334			-7.30511	0.627302	-6.35736	20.2585	1.22765	0							0.947755	-0.104032
-33.4679	0.658715	-33.4679	21.6229	-25.8752	0							1.8978	-0.083164			-32.0622	69.9729	-32.0622	20.5143	-24.7369	0							1.83098	0.015395			-7.30429	0.626676	-6.35571	20.2584	1.23588	0							0.948578	-0.104013
-33.4663	0.663529	-33.4663	21.6222	-25.867	0							1.89945	-0.083165			-32.0607	69.9713	-32.0606	20.5136	-24.729	0							1.83256	0.015455			-7.30347	0.626268	-6.35407	20.2582	1.24411	0							0.9494	-0.103994
-33.4646	0.667661	-33.4646	21.6216	-25.8587	0							1.90109	-0.083166			-32.0591	69.97	-32.0591	20.5128	-24.7211	0							1.83415	0.015515			-7.30265	0.626725	-6.35242	20.2581	1.25234	0							0.950223	-0.103974
-33.463	0.67151	-33.463	21.621	-25.8505	0							1.90274	-0.083166			-32.0575	69.9684	-32.0575	20.5121	-24.7131	0							1.83574	0.015576			-7.30182	0.62718	-6.35078	20.258	1.26057	0							0.951046	-0.103955
-33.4613	0.675381	-33.4613	21.6203	-25.8423	0							1.90438	-0.083167			-32.0559	69.9674	-32.0559	20.5114	-24.7052	0							1.83733	0.015636			-7.301	0.627533	-6.34913	20.2578	1.2688	0							0.951868	-0.103936
-33.4597	0.67898	-33.4597	21.6196	-25.834	0							1.90603	-0.083168			-32.0543	69.9668	-32.0543	20.5107	-24.6972	0							1.83892	0.015696			-7.30018	0.627739	-6.34749	20.2576	1.27703	0							0.952691	-0.103917
-33.458	0.683002	-33.458	21.6189	-25.8258	0							1.90768	-0.083168			-32.0527	69.9658	-32.0527	20.5101	-24.6893	0							1.8405	0.015757			-7.29935	0.627852	-6.34584	20.2573	1.28526	0							0.953514	-0.103897
-33.4564	0.68668	-33.4564	21.6184	-25.8176	0							1.90932	-0.083169			-32.0511	69.9644	-32.0511	20.5094	-24.6813	0							1.84209	0.015817			-7.29853	0.627613	-6.3442	20.2571	1.29349	0							0.954336	-0.103878
-33.4547	0.691109	-33.4547	21.6177	-25.8093	0							1.91097	-0.08317			-32.0495	69.9626	-32.0495	20.5087	-24.6734	0							1.84368	0.015878			-7.29771	0.627362	-6.34255	20.2568	1.30172	0							0.955159	-0.103859
-33.4531	0.696472	-33.4531	21.6171	-25.8011	0							1.91262	-0.083171			-32.048	69.961	-32.0479	20.508	-24.6655	0							1.84527	0.015939			-7.29689	0.626921	-6.3409	20.2565	1.30994	0							0.955982	-0.10384
-33.4515	0.702077	-33.4515	21.6165	-25.7929	0							1.91426	-0.083172			-32.0464	69.9597	-32.0463	20.5074	-24.6575	0							1.84685	0.016			-7.29606	0.62628	-6.33926	20.2564	1.31817	0							0.956804	-0.103821
-33.4498	0.706331	-33.4498	21.6158	-25.7846	0							1.91591	-0.083172			-32.0448	69.9583	-32.0448	20.5068	-24.6496	0							1.84845	0.016061			-7.29524	0.62574	-6.33761	20.2561	1.32641	0							0.957627	-0.103802
-33.4482	0.709439	-33.4482	21.6152	-25.7764	0							1.91755	-0.083173			-32.0432	69.9564	-32.0432	20.5063	-24.6416	0							1.85003	0.016122			-7.29442	0.62528	-6.33597	20.2559	1.33463	0							0.95845	-0.103782
-33.4465	0.712837	-33.4465	21.6146	-25.7682	0							1.9192	-0.083174			-32.0416	69.9541	-32.0416	20.5056	-24.6337	0							1.85162	0.016183			-7.29359	0.624837	-6.33432	20.2557	1.34286	0							0.959272	-0.103763
-33.4449	0.716099	-33.4449	21.6141	-25.76	0							1.92084	-0.083175			-32.04	69.9523	-32.04	20.5051	-24.6258	0							1.85321	0.016244			-7.29277	0.624747	-6.33268	20.2555	1.35109	0							0.960095	-0.103744
-33.4432	0.719763	-33.4432	21.6135	-25.7517	0							1.92249	-0.083176			-32.0384	69.9511	-32.0384	20.5046	-24.6178	0							1.8548	0.016305			-7.29195	0.624821	-6.33103	20.2553	1.35932	0							0.960918	-0.103725
-33.4416	0.723729	-33.4416	21.6128	-25.7435	0							1.92414	-0.083177			-32.0368	69.9501	-32.0368	20.5041	-24.6099	0							1.85638	0.016366			-7.29113	0.624729	-6.32939	20.255	1.36755	0							0.96174	-0.103706
-33.4399	0.726313	-33.4399	21.6121	-25.7353	0							1.92579	-0.083178			-32.0353	69.9491	-32.0352	20.5036	-24.6019	0							1.85797	0.016427			-7.2903	0.62437	-6.32774	20.2548	1.37578	0							0.962564	-0.103687
-33.4383	0.729239	-33.4383	21.6114	-25.727	0							1.92743	-0.083179			-32.0337	69.9482	-32.0336	20.5033	-24.594	0							1.85956	0.016489			-7.28948	0.623917	-6.3261	20.2546	1.38401	0							0.963387	-0.103687
-33.4366	0.733903	-33.4366	21.6108	-25.7188	0							1.92908	-0.08318			-32.0321	69.9471	-32.0321	20.5029	-24.5861	0							1.86115	0.01655			-7.28866	0.623243	-6.32445	20.2541	1.39224	0							0.964209	-0.103687
-33.435	0.73831	-33.435	21.6103	-25.7106	0							1.93072	-0.083181			-32.0305	69.9457	-32.0305	20.5026	-24.5781	0							1.86274	0.016612			-7.28784	0.622389	-6.3228	20.2538	1.40047	0							0.965032	-0.103687
-33.4333	0.741667	-33.4333	21.6098	-25.7023	0							1.93237	-0.083182			-32.0289	69.9445	-32.0289	20.5023	-24.5702	0							1.86433	0.016674			-7.28701	0.62201	-6.32116	20.2535	1.4087	0							0.965855	-0.103687
-33.4317	0.744518	-33.4317	21.6092	-25.6941	0							1.93401	-0.083183			-32.0273	69.9431	-32.0273	20.502	-24.5622	0							1.86591	0.016735			-7.28619	0.622129	-6.31951	20.2533	1.41693	0							0.966677	-0.103687
-33.4301	0.748012	-33.4301	21.6086	-25.6859	0							1.93566	-0.083184			-32.0257	69.9417	-32.0257	20.5019	-24.5543	0							1.8675	0.016797			-7.28537	0.622338	-6.31787	20.2529	1.42516	0							0.9675	-0.103687
-33.4284	0.751624	-33.4284	21.6079	-25.6776	0							1.93731	-0.083185			-32.0241	69.9404	-32.0241	20.502	-24.5463	0							1.86909	0.016858			-7.28454	0.622493	-6.31622	20.2526	1.43339	0							0.968323	-0.103687
-33.4268	0.754927	-33.4268	21.6073	-25.6694	0							1.93895	-0.083186			-32.0225	69.9392	-32.0225	20.5022	-24.5384	0							1.87068	0.01692			-7.28372	0.622606	-6.31458	20.2523	1.44162	0							0.969145	-0.103687
-33.4251	0.757848	-33.4251	21.6067	-25.6612	0							1.9406	-0.083187			-32.021	69.9386	-32.0209	20.5024	-24.5305	0							1.87227	0.016982			-7.2829	0.622292	-6.31293	20.252	1.44985	0							0.969968	-0.103687
-33.4235	0.761053	-33.4235	21.606	-25.6529	0							1.94224	-0.083188			-32.0194	69.9381	-32.0194	20.5027	-24.5225	0							1.87385	0.017043			-7.28208	0.621589	-6.31129	20.2517	1.45808	0							0.970791	-0.103687
-33.4218	0.764601	-33.4218	21.6055	-25.6447	0							1.94389	-0.08319			-32.0178	69.9373	-32.0178	20.503	-24.5146	0							1.87544	0.017105			-7.28125	0.620887	-6.30964	20.2514	1.46631	0							0.971613	-0.103668
-33.4202	0.768221	-33.4202	21.6049	-25.6365	0							1.94553	-0.083191			-32.0162	69.9362	-32.0162	20.5035	-24.5066	0							1.87703	0.017168			-7.28043	0.620436	-6.308	20.2511	1.47454	0							0.972436	-0.103649
-33.4185	0.772601	-33.4185	21.6042	-25.6283	0							1.94718	-0.083192			-32.0146	69.9352	-32.0146	20.5041	-24.4987	0							1.87862	0.01723			-7.27961	0.620261	-6.30635	20.2509	1.48277	0							0.973259	-0.10363
-33.4169	0.777107	-33.4169	21.6034	-25.62	0							1.94883	-0.083193			-32.013	69.9334	-32.013	20.5047	-24.4908	0							1.8802	0.017292			-7.27879	0.620143	-6.30471	20.2506	1.491	0							0.974081	-0.103611
-33.4152	0.781442	-33.4152	21.6025	-25.6118	0							1.95047	-0.083195			-32.0114	69.9315	-32.0114	20.5053	-24.4828	0							1.88179	0.017354			-7.27796	0.620058	-6.30306	20.2503	1.49923	0							0.974904	-0.103592
-33.4136	0.785203	-33.4136	21.6018	-25.6036	0							1.95212	-0.083196			-32.0098	69.9303	-32.0098	20.506	-24.4749	0							1.88338	0.017417			-7.27714	0.61995	-6.30141	20.2501	1.50746	0							0.975727	-0.103573
-33.4119	0.788224	-33.4119	21.6011	-25.5953	0							1.95377	-0.083197			-32.0083	69.93	-32.0082	20.5068	-24.4669	0							1.88497	0.017479			-7.27632	0.619728	-6.29977	20.25	1.51568	0							0.976549	-0.103554
-33.4103	0.791241	-33.4103	21.6004	-25.5871	0							1.95541	-0.083199			-32.0067	69.9298	-32.0066	20.5077	-24.459	0							1.88656	0.017541			-7.2755	0.619395	-6.29812	20.2498	1.52391	0							0.977372	-0.103535
-33.4087	0.795284	-33.4087	21.5996	-25.5789	0							1.95706	-0.0832			-32.0051	69.9293	-32.0051	20.5084	-24.451	0							1.88814	0.017603			-7.27467	0.619044	-6.29648	20.2496	1.53215	0							0.978195	-0.103516
-33.407	0.800253	-33.407	21.5988	-25.5706	0							1.9587	-0.083201			-32.0035	69.9284	-32.0035	20.5092	-24.4431	0							1.88973	0.017666			-7.27385	0.61868	-6.29483	20.2494	1.54038	0							0.979017	-0.103497
-33.4054	0.805168	-33.4054	21.5981	-25.5624	0							1.96035	-0.083201			-32.0019	69.9282	-32.0019	20.51	-24.4352	0							1.89132	0.017728			-7.27303	0.618321	-6.29319	20.2492	1.5486	0							0.97984	-0.103478
-33.4037	0.810361	-33.4037	21.5972	-25.5542	0							1.96199	-0.083201			-32.0003	69.929	-32.0003	20.5109	-24.4272	0							1.89291	0.017791			-7.2722	0.617977	-6.29154	20.249	1.55683	0							0.980663	-0.103459
-33.4021	0.815769	-33.4021	21.5963	-25.5459	0							1.96364	-0.083201			-31.9987	69.9299	-31.9987	20.5118	-24.4193	0							1.8945	0.017854			-7.27138	0.617687	-6.2899	20.2488	1.56506	0							0.981485	-0.10344
-33.4004	0.820529	-33.4004	21.5954	-25.5377	0							1.96529	-0.083201			-31.9971	69.9303	-31.9971	20.5127	-24.4113	0							1.89608	0.017917			-7.27056	0.617478	-6.28825	20.2486	1.57329	0							0.982308	-0.103421
-33.3988	0.82458	-33.3988	21.5946	-25.5295	0							1.96693	-0.083201			-31.9956	69.9305	-31.9955	20.5136	-24.4034	0							1.89768	0.01798			-7.26974	0.617297	-6.28661	20.2483	1.58152	0							0.983131	-0.103403
-33.3971	0.828106	-33.3971	21.5938	-25.5212	0							1.96858	-0.083201			-31.994	69.9309	-31.9939	20.5145	-24.3955	0							1.89926	0.018043			-7.26891	0.617069	-6.28496	20.2481	1.58975	0							0.983953	-0.103384
-33.3955	0.831931	-33.3955	21.593	-25.513	0							1.97023	-0.083201			-31.9924	69.9317	-31.9924	20.5154	-24.3875	0							1.90085	0.018106			-7.26809	0.616736	-6.28331	20.2478	1.59798	0							0.984776	-0.103365
-33.3938	0.836699	-33.3938	21.5922	-25.5048	0							1.97187	-0.083201			-31.9908	69.9327	-31.9908	20.5164	-24.3796	0							1.90244	0.018168			-7.26727	0.616218	-6.28167	20.2477	1.60621	0							0.9856	-0.103346
-33.3922	0.842202	-33.3922	21.5914	-25.4966	0							1.97352	-0.083201			-31.9892	69.9334	-31.9892	20.5173	-24.3716	0							1.90403	0.018231			-7.26645	0.615465	-6.28002	20.2476	1.61444	0							0.986422	-0.103327
-33.3906	0.84806	-33.3906	21.5906	-25.4883	0							1.97516	-0.083201			-31.9876	69.9339	-31.9876	20.5184	-24.3637	0							1.90561	0.018294			-7.26562	0.614713	-6.27838	20.2473	1.62267	0							0.987245	-0.103308
-33.3889	0.85356	-33.3889	21.5898	-25.4801	0							1.97681	-0.083203			-31.986	69.9351	-31.986	20.5195	-24.3558	0							1.9072	0.018358			-7.2648	0.613956	-6.27673	20.247	1.6309	0							0.988068	-0.103308
-33.3873	0.858679	-33.3873	21.589	-25.4719	0							1.97846	-0.083204			-31.9844	69.9368	-31.9844	20.5206	-24.3478	0							1.90879	0.018421			-7.26398	0.613235	-6.27509	20.2468	1.63913	0							0.98889	-0.103308
-33.3856	0.864019	-33.3856	21.5882	-25.4636	0							1.9801	-0.083206			-31.9828	69.9381	-31.9828	20.5217	-24.3399	0							1.91038	0.018485			-7.26316	0.612658	-6.27344	20.2466	1.64736	0							0.989713	-0.103308
-33.384	0.869614	-33.384	21.5874	-25.4554	0							1.98175	-0.083207			-31.9813	69.9385	-31.9812	20.5226	-24.3319	0							1.91196	0.018548			-7.26233	0.612203	-6.2718	20.2463	1.65559	0							0.990536	-0.103308
-33.3823	0.875022	-33.3823	21.5867	-25.4472	0							1.98339	-0.083209			-31.9797	69.9383	-31.9796	20.5236	-24.324	0							1.91355	0.018612			-7.26151	0.611751	-6.27015	20.2461	1.66382	0							0.991358	-0.103308
-33.3807	0.879686	-33.3807	21.5859	-25.4389	0							1.98504	-0.08321			-31.9781	69.9378	-31.9781	20.5245	-24.316	0							1.91514	0.018675			-7.26069	0.611228	-6.26851	20.246	1.67205	0							0.992181	-0.103308
-33.379	0.883331	-33.379	21.5852	-25.4307	0							1.98668	-0.083212			-31.9765	69.9374	-31.9765	20.5255	-24.3081	0							1.91673	0.018739			-7.25986	0.610544	-6.26686	20.246	1.68028	0							0.993004	-0.103308
-33.3774	0.886005	-33.3774	21.5844	-25.4225	0							1.98833	-0.083214			-31.9749	69.9378	-31.9749	20.5265	-24.3002	0							1.91832	0.018802			-7.25904	0.60993	-6.26522	20.2458	1.68851	0							0.993826	-0.103308
-33.3757	0.888958	-33.3757	21.5836	-25.4142	0							1.98998	-0.083215			-31.9733	69.9389	-31.9733	20.5274	-24.2922	0							1.91991	0.018866			-7.25822	0.609428	-6.26357	20.2457	1.69674	0							0.994649	-0.103308
-33.3741	0.893019	-33.3741	21.5828	-25.406	0							1.99162	-0.083217			-31.9717	69.9406	-31.9717	20.5282	-24.2843	0							1.92149	0.018929			-7.2574	0.608926	-6.26192	20.2455	1.70497	0							0.995472	-0.103308
-33.3724	0.897396	-33.3724	21.5819	-25.3978	0							1.99327	-0.083218			-31.9701	69.9426	-31.9701	20.5291	-24.2763	0							1.92308	0.018993			-7.25657	0.608445	-6.26028	20.2454	1.7132	0							0.996294	-0.103289
-33.3708	0.902258	-33.3708	21.5811	-25.3896	0							1.99491	-0.08322			-31.9686	69.9438	-31.9685	20.5299	-24.2684	0							1.92467	0.019057			-7.25575	0.60808	-6.25863	20.2451	1.72143	0							0.997117	-0.103271
-33.3692	0.907467	-33.3692	21.5803	-25.3813	0							1.99656	-0.083222			-31.967	69.9446	-31.9669	20.5305	-24.2605	0							1.92626	0.019122			-7.25493	0.607919	-6.25699	20.245	1.72965	0							0.99794	-0.103252
-33.3675	0.912316	-33.3675	21.5796	-25.3731	0							1.99821	-0.083224			-31.9654	69.9455	-31.9654	20.5311	-24.2525	0							1.92785	0.019186			-7.25411	0.607913	-6.25534	20.2449	1.73788	0							0.998762	-0.103233
-33.3659	0.916623	-33.3659	21.5791	-25.3649	0							1.99985	-0.083226			-31.9638	69.947	-31.9638	20.5316	-24.2446	0							1.92943	0.01925			-7.25328	0.607908	-6.2537	20.2448	1.74612	0							0.999585	-0.103215
-33.3642	0.920737	-33.3642	21.5784	-25.3566	0							2.0015	-0.083227			-31.9622	69.9492	-31.9622	20.532	-24.2366	0							1.93102	0.019314			-7.25246	0.607964	-6.25205	20.2447	1.75434	0							1.00041	-0.103196
-33.3626	0.924909	-33.3626	21.5778	-25.3484	0							2.00314	-0.083229			-31.9606	69.9513	-31.9606	20.5323	-24.2287	0							1.93261	0.019378			-7.25164	0.608177	-6.25041	20.2445	1.76257	0							1.00123	-0.103177
-33.3609	0.92861	-33.3609	21.5771	-25.3402	0							2.00479	-0.083231			-31.959	69.9521	-31.959	20.5325	-24.2208	0							1.9342	0.019442			-7.25081	0.608032	-6.24876	20.2444	1.7708	0							1.00205	-0.103158
-33.3593	0.93212	-33.3593	21.5764	-25.3319	0							2.00644	-0.083233			-31.9574	69.9535	-31.9574	20.5325	-24.2128	0							1.93579	0.019506			-7.24999	0.607743	-6.24712	20.2443	1.77903	0							1.00288	-0.10314
-33.3576	0.936171	-33.3576	21.5754	-25.3237	0							2.00808	-0.083235			-31.9559	69.9554	-31.9558	20.5325	-24.2049	0							1.93737	0.019571			-7.24917	0.607459	-6.24547	20.2442	1.78726	0							1.0037	-0.103121
-33.356	0.94061	-33.356	21.5745	-25.3155	0							2.00973	-0.083237			-31.9543	69.9574	-31.9542	20.5324	-24.1969	0							1.93896	0.019635			-7.24835	0.60719	-6.24383	20.2441	1.79549	0							1.00452	-0.103102
-33.3543	0.944652	-33.3543	21.5735	-25.3072	0							2.01138	-0.083239			-31.9527	69.9591	-31.9527	20.5324	-24.189	0							1.94055	0.0197			-7.24752	0.607006	-6.24218	20.244	1.80372	0							1.00534	-0.103084
-33.3527	0.947601	-33.3527	21.5725	-25.299	0							2.01302	-0.083241			-31.9511	69.9606	-31.9511	20.5322	-24.181	0							1.94214	0.019765			-7.2467	0.607147	-6.24053	20.2438	1.81195	0							1.00617	-0.103065
-33.351	0.950574	-33.351	21.5716	-25.2908	0							2.01467	-0.083243			-31.9495	69.9623	-31.9495	20.532	-24.1731	0							1.94373	0.01983			-7.24588	0.607322	-6.23889	20.2437	1.82018	0							1.00699	-0.103047
-33.3494	0.954516	-33.3494	21.5707	-25.2825	0							2.01631	-0.083245			-31.9479	69.9643	-31.9479	20.5318	-24.1652	0							1.94531	0.019894			-7.24506	0.607475	-6.23724	20.2435	1.82841	0							1.00781	-0.103028
-33.3478	0.958105	-33.3478	21.5699	-25.2743	0							2.01796	-0.083247			-31.9463	69.9653	-31.9463	20.5314	-24.1572	0							1.9469	0.019959			-7.24423	0.607472	-6.2356	20.2435	1.83664	0							1.00863	-0.10301
-33.3461	0.961465	-33.3461	21.5692	-25.2661	0							2.0196	-0.083249			-31.9447	69.9655	-31.9447	20.5309	-24.1493	0							1.94849	0.020024			-7.24341	0.60745	-6.23395	20.2434	1.84487	0							1.00946	-0.102991
-33.3445	0.964721	-33.3445	21.5685	-25.2579	0							2.02125	-0.083251			-31.9431	69.9652	-31.9431	20.5305	-24.1413	0							1.95008	0.020089			-7.24259	0.607509	-6.23231	20.2432	1.8531	0							1.01028	-0.102972
-33.3428	0.968215	-33.3428	21.5678	-25.2496	0							2.0229	-0.083253			-31.9416	69.9652	-31.9415	20.53	-24.1334	0							1.95166	0.020154			-7.24177	0.607569	-6.23066	20.2431	1.86133	0							1.0111	-0.102954
-33.3412	0.972036	-33.3412	21.567	-25.2414	0							2.02454	-0.083255			-31.94	69.9659	-31.94	20.5296	-24.1255	0							1.95325	0.020218			-7.24094	0.607655	-6.22902	20.2431	1.86956	0							1.01193	-0.102935
-33.3395	0.976063	-33.3395	21.5662	-25.2332	0							2.02619	-0.083255			-31.9384	69.9672	-31.9384	20.529	-24.1175	0							1.95484	0.020284			-7.24012	0.607807	-6.22737	20.2429	1.87779	0							1.01275	-0.102935
-33.3379	0.982063	-33.3379	21.5656	-25.2249	0							2.02783	-0.083255			-31.9368	69.9688	-31.9368	20.5283	-24.1096	0							1.95643	0.020349			-7.2393	0.607947	-6.22573	20.2426	1.88602	0							1.01357	-0.102935
-33.3362	0.988936	-33.3362	21.565	-25.2167	0							2.02948	-0.083255			-31.9352	69.9697	-31.9352	20.5276	-24.1016	0							1.95802	0.020415			-7.23847	0.607669	-6.22408	20.2423	1.89425	0							1.01439	-0.102935
-33.3346	0.995837	-33.3346	21.5643	-25.2085	0							2.03112	-0.083255			-31.9336	69.9694	-31.9336	20.5268	-24.0937	0							1.95961	0.02048			-7.23765	0.607294	-6.22243	20.2421	1.90248	0							1.01522	-0.102935
-33.3329	1.00127	-33.3329	21.5636	-25.2002	0							2.03277	-0.083255			-31.932	69.9689	-31.932	20.5261	-24.0858	0							1.96119	0.020546			-7.23683	0.606847	-6.22079	20.242	1.91071	0							1.01604	-0.102935
-33.3313	1.00632	-33.3313	21.5629	-25.192	0							2.03442	-0.083255			-31.9304	69.9687	-31.9304	20.5253	-24.0778	0							1.96278	0.020611			-7.23601	0.606264	-6.21914	20.242	1.91894	0							1.01686	-0.102935
-33.3297	1.01095	-33.3297	21.562	-25.1838	0							2.03606	-0.083255			-31.9289	69.9691	-31.9288	20.5245	-24.0699	0							1.96437	0.020676			-7.23518	0.605683	-6.2175	20.2421	1.92717	0							1.01768	-0.102935
-33.328	1.01496	-33.328	21.5612	-25.1755	0							2.03771	-0.083255			-31.9273	69.9696	-31.9272	20.5236	-24.0619	0							1.96596	0.020742			-7.23436	0.605257	-6.21585	20.2421	1.9354	0							1.01851	-0.102935
-33.3264	1.01899	-33.3264	21.5605	-25.1673	0							2.03936	-0.083255			-31.9257	69.9698	-31.9257	20.5228	-24.054	0							1.96755	0.020807			-7.23354	0.60488	-6.21421	20.2421	1.94362	0							1.01933	-0.102935
-33.3247	1.02356	-33.3247	21.5598	-25.1591	0							2.041	-0.083255			-31.9241	69.9696	-31.9241	20.522	-24.046	0							1.96914	0.020873			-7.23271	0.604591	-6.21256	20.2421	1.95185	0							1.02015	-0.102935
-33.3231	1.02823	-33.3231	21.5591	-25.1508	0							2.04265	-0.083258			-31.9225	69.9698	-31.9225	20.5211	-24.0381	0							1.97072	0.020939			-7.23189	0.604543	-6.21092	20.2422	1.96009	0							1.02097	-0.102917
-33.3214	1.03268	-33.3214	21.5585	-25.1426	0							2.04429	-0.08326			-31.9209	69.9697	-31.9209	20.5202	-24.0302	0							1.97231	0.021005			-7.23107	0.604565	-6.20927	20.2422	1.96831	0							1.0218	-0.102898
-33.3198	1.03675	-33.3198	21.5577	-25.1344	0							2.04594	-0.083263			-31.9193	69.9694	-31.9193	20.5193	-24.0222	0							1.9739	0.021071			-7.23025	0.604568	-6.20763	20.2422	1.97654	0							1.02262	-0.10288
-33.3181	1.04205	-33.3181	21.557	-25.1262	0							2.04759	-0.083265			-31.9177	69.9693	-31.9177	20.5184	-24.0143	0							1.97549	0.021137			-7.22942	0.604564	-6.20598	20.2422	1.98477	0							1.02344	-0.102861
-33.3165	1.0469	-33.3165	21.5563	-25.1179	0							2.04923	-0.083267			-31.9162	69.9686	-31.9161	20.5174	-24.0063	0							1.97707	0.021203			-7.2286	0.60455	-6.20434	20.2422	1.993	0							1.02427	-0.102843
-33.3148	1.05098	-33.3148	21.5556	-25.1097	0							2.05088	-0.08327			-31.9146	69.9673	-31.9145	20.5164	-23.9984	0							1.97866	0.021269			-7.22778	0.604525	-6.20269	20.2422	2.00123	0							1.02509	-0.102825
-33.3132	1.05484	-33.3132	21.5549	-25.1015	0							2.05253	-0.083272			-31.913	69.9659	-31.913	20.5154	-23.9905	0							1.98025	0.021335			-7.22696	0.604579	-6.20104	20.2422	2.00946	0							1.02591	-0.102806
-33.3115	1.05971	-33.3115	21.5542	-25.0932	0							2.05417	-0.083275			-31.9114	69.9645	-31.9114	20.5144	-23.9825	0							1.98184	0.021401			-7.22613	0.604727	-6.1994	20.2422	2.01769	0							1.02673	-0.102788
-33.3099	1.06616	-33.3099	21.5535	-25.085	0							2.05582	-0.083277			-31.9098	69.9629	-31.9098	20.5134	-23.9746	0							1.98342	0.021467			-7.22531	0.604903	-6.19775	20.2422	2.02592	0							1.02756	-0.102769
-33.3083	1.07159	-33.3083	21.5529	-25.0768	0							2.05746	-0.083279			-31.9082	69.9612	-31.9082	20.5124	-23.9666	0							1.98501	0.021534			-7.22449	0.604854	-6.19611	20.2421	2.03415	0							1.02838	-0.102751
-33.3066	1.07604	-33.3066	21.5523	-25.0685	0							2.05911	-0.083282			-31.9066	69.9596	-31.9066	20.5114	-23.9587	0							1.9866	0.0216			-7.22366	0.604657	-6.19446	20.242	2.04238	0							1.0292	-0.102733
-33.305	1.08044	-33.305	21.5516	-25.0603	0							2.06075	-0.083285			-31.905	69.9588	-31.905	20.5105	-23.9507	0							1.98819	0.021667			-7.22284	0.604449	-6.19282	20.242	2.05061	0							1.03002	-0.102714
-33.3033	1.08503	-33.3033	21.551	-25.0521	0							2.0624	-0.083288			-31.9034	69.9589	-31.9034	20.5095	-23.9428	0							1.98978	0.021734			-7.22202	0.604243	-6.19117	20.2419	2.05884	0							1.03085	-0.102696
-33.3017	1.08953	-33.3017	21.5503	-25.0438	0							2.06405	-0.08329			-31.9019	69.9593	-31.9018	20.5085	-23.9349	0							1.99137	0.0218			-7.2212	0.604077	-6.18953	20.2418	2.06707	0							1.03167	-0.102678
-33.3	1.09375	-33.3	21.5495	-25.0356	0							2.06569	-0.083293			-31.9003	69.9593	-31.9002	20.5074	-23.9269	0							1.99295	0.021867			-7.22037	0.604091	-6.18788	20.2417	2.0753	0							1.03249	-0.102659
-33.2984	1.09902	-33.2984	21.5487	-25.0274	0							2.06734	-0.083296			-31.8987	69.9587	-31.8987	20.5063	-23.919	0							1.99454	0.021934			-7.21955	0.604207	-6.18624	20.2416	2.08353	0							1.03332	-0.102641
-33.2967	1.10322	-33.2967	21.5479	-25.0191	0							2.06898	-0.083298			-31.8971	69.9572	-31.8971	20.5052	-23.911	0							1.99613	0.022001			-7.21873	0.604465	-6.18459	20.2416	2.09176	0							1.03414	-0.102623
-33.2951	1.10712	-33.2951	21.547	-25.0109	0							2.07063	-0.083301			-31.8955	69.9556	-31.8955	20.5041	-23.9031	0							1.99772	0.022067			-7.21791	0.604856	-6.18295	20.2416	2.09999	0							1.03496	-0.102605
-33.2934	1.11089	-33.2934	21.546	-25.0027	0							2.07227	-0.083304			-31.8939	69.9543	-31.8939	20.5032	-23.8952	0							1.99931	0.022134			-7.21708	0.605264	-6.1813	20.2415	2.10822	0							1.03578	-0.102586
-33.2918	1.11454	-33.2918	21.5451	-24.9945	0							2.07392	-0.083306			-31.8923	69.9544	-31.8923	20.5022	-23.8872	0							2.00089	0.022201			-7.21626	0.605655	-6.17965	20.2414	2.11645	0							1.03661	-0.102568
-33.2901	1.11822	-33.2901	21.5442	-24.9862	0							2.07557	-0.08331			-31.8907	69.9544	-31.8907	20.5012	-23.8793	0							2.00248	0.022268			-7.21544	0.606038	-6.17801	20.2413	2.12468	0							1.03743	-0.102568
-33.2885	1.12199	-33.2885	21.5432	-24.978	0							2.07721	-0.083313			-31.8892	69.9538	-31.8891	20.5003	-23.8713	0							2.00407	0.022336			-7.21462	0.606373	-6.17636	20.2413	2.13291	0							1.03825	-0.102568
-33.2869	1.12529	-33.2869	21.5424	-24.9698	0							2.07886	-0.083316			-31.8876	69.9528	-31.8875	20.4994	-23.8634	0							2.00566	0.022403			-7.21379	0.606664	-6.17472	20.2412	2.14114	0							1.03907	-0.102568
-33.2852	1.1284	-33.2852	21.5415	-24.9615	0							2.08051	-0.083319			-31.886	69.9516	-31.886	20.4986	-23.8555	0							2.00724	0.022471			-7.21297	0.60695	-6.17307	20.241	2.14936	0							1.0399	-0.102568
-33.2836	1.13176	-33.2836	21.5406	-24.9533	0							2.08215	-0.083322			-31.8844	69.9508	-31.8844	20.4978	-23.8475	0							2.00883	0.022538			-7.21215	0.607236	-6.17143	20.2408	2.1576	0							1.04072	-0.102568
-33.2819	1.13545	-33.2819	21.5399	-24.9451	0							2.0838	-0.083325			-31.8828	69.9502	-31.8828	20.497	-23.8396	0							2.01042	0.022605			-7.21133	0.607522	-6.16978	20.2407	2.16582	0							1.04154	-0.102568
-33.2803	1.13934	-33.2803	21.5391	-24.9368	0							2.08544	-0.083328			-31.8812	69.9492	-31.8812	20.4961	-23.8316	0							2.01201	0.022673			-7.2105	0.607658	-6.16814	20.2406	2.17406	0							1.04237	-0.102568
-33.2786	1.14354	-33.2786	21.5383	-24.9286	0							2.08709	-0.083331			-31.8796	69.9479	-31.8796	20.4952	-23.8237	0							2.0136	0.022484			-7.20968	0.607663	-6.16649	20.2405	2.18228	0							1.04319	-0.102568
-33.277	1.14706	-33.277	21.5375	-24.9204	0							2.08873	-0.083334			-31.878	69.9459	-31.878	20.4943	-23.8158	0							2.01519	0.021576			-7.20886	0.607854	-6.16484	20.2404	2.19051	0							1.04401	-0.102568
-33.2753	1.15098	-33.2753	21.5367	-24.9121	0							2.09038	-0.083337			-31.8765	69.9434	-31.8764	20.4934	-23.8078	0							2.01677	0.020042			-7.20803	0.608214	-6.1632	20.2402	2.19874	0							1.04483	-0.102568
-33.2737	1.15579	-33.2737	21.5359	-24.9039	0							2.09203	-0.083337			-31.8749	69.941	-31.8748	20.4926	-23.7999	0							2.01836	0.018706			-7.20721	0.608565	-6.16155	20.2401	2.20697	0							1.04566	-0.10255
-33.272	1.16109	-33.272	21.5351	-24.8957	0							2.09367	-0.083337			-31.8733	69.9393	-31.8733	20.4917	-23.7919	0							2.01995	0.018052			-7.20639	0.608895	-6.15991	20.2398	2.2152	0							1.04648	-0.102532
-33.2704	1.16631	-33.2704	21.5342	-24.8875	0							2.09532	-0.083337			-31.8717	69.9376	-31.8717	20.4909	-23.784	0							2.02154	0.017765			-7.20557	0.609087	-6.15826	20.2395	2.22343	0							1.0473	-0.102514
-33.2687	1.17035	-33.2687	21.5334	-24.8792	0							2.09697	-0.083337			-31.8701	69.9356	-31.8701	20.4899	-23.776	0							2.02312	0.017382			-7.20474	0.608864	-6.15662	20.2391	2.23166	0							1.04812	-0.102495
-33.2671	1.17393	-33.2671	21.5326	-24.871	0							2.09861	-0.083337			-31.8685	69.9334	-31.8685	20.4891	-23.7681	0							2.02472	0.016681			-7.20392	0.608345	-6.15497	20.2388	2.23989	0							1.04895	-0.102477
-33.2655	1.17816	-33.2655	21.5319	-24.8628	0							2.10026	-0.083337			-31.8669	69.9314	-31.8669	20.4882	-23.7602	0							2.0263	0.015681			-7.2031	0.60791	-6.15333	20.2385	2.24812	0							1.04977	-0.102459
-33.2638	1.18222	-33.2638	21.531	-24.8545	0							2.1019	-0.083337			-31.8653	69.9292	-31.8653	20.4873	-23.7522	0							2.02789	0.014955			-7.20228	0.607586	-6.15168	20.2383	2.25635	0							1.05059	-0.102441
-33.2622	1.18537	-33.2622	21.5303	-24.8463	0							2.10355	-0.083337			-31.8637	69.9268	-31.8637	20.4865	-23.7443	0							2.02948	0.014887			-7.20145	0.607306	-6.15004	20.2381	2.26458	0							1.05141	-0.102423
-33.2605	1.18819	-33.2605	21.5296	-24.8381	0							2.10519	-0.083337			-31.8622	69.9247	-31.8621	20.4857	-23.7363	0							2.03107	0.015168			-7.20063	0.607236	-6.14839	20.2379	2.27281	0							1.05224	-0.102405
-33.2589	1.19185	-33.2589	21.5289	-24.8298	0							2.10684	-0.083337			-31.8606	69.9223	-31.8605	20.4849	-23.7284	0							2.03265	0.015116			-7.19981	0.607384	-6.14675	20.2376	2.28104	0							1.05306	-0.102387
-33.2572	1.19592	-33.2572	21.5282	-24.8216	0							2.10849	-0.08334			-31.859	69.9203	-31.859	20.484	-23.7205	0							2.03424	0.014687			-7.19898	0.607487	-6.1451	20.2374	2.28927	0							1.05388	-0.102369
-33.2556	1.19937	-33.2556	21.5275	-24.8134	0							2.11013	-0.083344			-31.8574	69.9196	-31.8574	20.4832	-23.7125	0							2.03583	0.013924			-7.19816	0.607546	-6.14346	20.2371	2.2975	0							1.05471	-0.102351
-33.2539	1.20309	-33.2539	21.5267	-24.8051	0							2.11178	-0.083347			-31.8558	69.9196	-31.8558	20.4824	-23.7046	0							2.03742	0.013045			-7.19734	0.607583	-6.14181	20.2369	2.30573	0							1.05553	-0.102333
-33.2523	1.20691	-33.2523	21.526	-24.7969	0							2.11342	-0.083351			-31.8542	69.9183	-31.8542	20.4816	-23.6966	0							2.039	0.01206			-7.19652	0.607506	-6.14016	20.2367	2.31396	0							1.05635	-0.102315
-33.2506	1.21103	-33.2506	21.5253	-24.7887	0							2.11507	-0.083354			-31.8526	69.917	-31.8526	20.4806	-23.6887	0							2.0406	0.010733			-7.19569	0.60733	-6.13852	20.2365	2.32219	0							1.05717	-0.102297
-33.249	1.21541	-33.249	21.5247	-24.7804	0							2.11671	-0.083357			-31.851	69.9148	-31.851	20.4797	-23.6807	0							2.04218	0.009937			-7.19487	0.607254	-6.13687	20.2363	2.33042	0							1.058	-0.102279
-33.2474	1.21919	-33.2474	21.524	-24.7722	0							2.11836	-0.083361			-31.8495	69.9122	-31.8494	20.4789	-23.6728	0							2.04377	0.009916			-7.19405	0.607272	-6.13523	20.2363	2.33865	0							1.05882	-0.102261
-33.2457	1.22211	-33.2457	21.5233	-24.764	0							2.12001	-0.083364			-31.8479	69.9098	-31.8478	20.4781	-23.6649	0							2.04536	0.010058			-7.19322	0.607206	-6.13358	20.2361	2.34688	0							1.05964	-0.102243
-33.2441	1.22569	-33.2441	21.5226	-24.7558	0							2.12166	-0.083368			-31.8463	69.9083	-31.8463	20.4774	-23.6569	0							2.04695	0.010117			-7.1924	0.606921	-6.13194	20.2359	2.35511	0							1.06046	-0.102225
-33.2424	1.23043	-33.2424	21.5219	-24.7475	0							2.1233	-0.083371			-31.8447	69.9073	-31.8447	20.4767	-23.649	0							2.04853	0.009938			-7.19158	0.606449	-6.13029	20.2358	2.36334	0							1.06129	-0.102207
-33.2408	1.23565	-33.2408	21.5211	-24.7393	0							2.12495	-0.083375			-31.8431	69.9063	-31.8431	20.476	-23.641	0							2.05012	0.00997			-7.19076	0.605798	-6.12865	20.2357	2.37157	0							1.06211	-0.102207
-33.2391	1.24056	-33.2391	21.5205	-24.7311	0							2.12659	-0.083378			-31.8415	69.9051	-31.8415	20.4754	-23.6331	0							2.05171	0.010311			-7.18994	0.604964	-6.127	20.2357	2.3798	0							1.06293	-0.102207
-33.2375	1.24509	-33.2375	21.5197	-24.7228	0							2.12824	-0.083382			-31.8399	69.9039	-31.8399	20.4748	-23.6252	0							2.0533	0.010383			-7.18911	0.604203	-6.12536	20.2356	2.38802	0							1.06376	-0.102207
-33.2358	1.2495	-33.2358	21.5191	-24.7146	0							2.12988	-0.083386			-31.8383	69.9035	-31.8383	20.474	-23.6172	0							2.05489	0.011318			-7.18829	0.603608	-6.12371	20.2356	2.39626	0							1.06458	-0.102207
-33.2342	1.25399	-33.2342	21.5184	-24.7064	0							2.13153	-0.08339			-31.8368	69.9037	-31.8367	20.4734	-23.6093	0							2.05647	0.012919			-7.18747	0.603055	-6.12207	20.2354	2.40448	0							1.0654	-0.102207
-33.2325	1.25772	-33.2325	21.5178	-24.6981	0							2.13318	-0.083394			-31.8352	69.9034	-31.8351	20.4727	-23.6013	0							2.05806	0.014874			-7.18664	0.602532	-6.12042	20.2352	2.41271	0							1.06622	-0.102207
-33.2309	1.26151	-33.2309	21.5172	-24.6899	0							2.13482	-0.083397			-31.8336	69.9018	-31.8336	20.472	-23.5934	0							2.05965	0.016054			-7.18582	0.602049	-6.11877	20.2351	2.42094	0							1.06705	-0.102207
-33.2292	1.26536	-33.2292	21.5164	-24.6817	0							2.13647	-0.083401			-31.832	69.9003	-31.832	20.4714	-23.5855	0							2.06124	0.017352			-7.185	0.601601	-6.11713	20.2349	2.42917	0							1.06787	-0.102207
-33.2276	1.26878	-33.2276	21.5157	-24.6734	0							2.13811	-0.083405			-31.8304	69.8994	-31.8304	20.4707	-23.5775	0							2.06283	0.018769			-7.18417	0.601635	-6.11548	20.2347	2.4374	0							1.06869	-0.102207
-33.226	1.27147	-33.226	21.5149	-24.6652	0							2.13976	-0.083409			-31.8288	69.8992	-31.8288	20.4701	-23.5696	0							2.06441	0.019919			-7.18335	0.601671	-6.11384	20.2346	2.44563	0							1.06951	-0.102207
-33.2243	1.27408	-33.2243	21.5142	-24.657	0							2.14141	-0.083413			-31.8272	69.8992	-31.8272	20.4695	-23.5616	0							2.066	0.020957			-7.18253	0.602051	-6.11219	20.2344	2.45386	0							1.07034	-0.102189
-33.2227	1.27737	-33.2227	21.5136	-24.6487	0							2.14305	-0.083417			-31.8256	69.8991	-31.8256	20.4689	-23.5537	0							2.06759	0.021871			-7.18171	0.602472	-6.11055	20.2343	2.46209	0							1.07116	-0.102171
-33.221	1.28183	-33.221	21.513	-24.6405	0							2.1447	-0.083421			-31.824	69.8989	-31.824	20.4683	-23.5457	0							2.06918	0.022084			-7.18088	0.602846	-6.1089	20.2342	2.47032	0							1.07198	-0.102153
-33.2194	1.28724	-33.2194	21.5123	-24.6323	0							2.14634	-0.083425			-31.8225	69.8986	-31.8224	20.4677	-23.5378	0							2.07077	0.021843			-7.18006	0.602796	-6.10726	20.2341	2.47855	0							1.07281	-0.102135
-33.2177	1.29302	-33.2177	21.5114	-24.6241	0							2.14799	-0.083429			-31.8209	69.8979	-31.8208	20.4671	-23.5299	0							2.07235	0.021085			-7.17924	0.60267	-6.10561	20.234	2.48678	0							1.07363	-0.102117
-33.2161	1.29739	-33.2161	21.5106	-24.6158	0							2.14963	-0.083434			-31.8193	69.8972	-31.8193	20.4666	-23.5219	0							2.07394	0.020259			-7.17842	0.602296	-6.10397	20.2338	2.49501	0							1.07445	-0.1021
-33.2144	1.3012	-33.2144	21.5097	-24.6076	0							2.15128	-0.083438			-31.8177	69.8953	-31.8177	20.466	-23.514	0							2.07553	0.020205			-7.17759	0.601912	-6.10232	20.2336	2.50324	0							1.07527	-0.102082
-33.2128	1.30461	-33.2128	21.5088	-24.5994	0							2.15293	-0.083442			-31.8161	69.8927	-31.8161	20.4655	-23.506	0							2.07712	0.021358			-7.17677	0.60139	-6.10067	20.2335	2.51147	0							1.0761	-0.102064
-33.2111	1.30841	-33.2111	21.5079	-24.5911	0							2.15457	-0.083446			-31.8145	69.8908	-31.8145	20.465	-23.4981	0							2.0787	0.022158			-7.17595	0.600723	-6.09903	20.2334	2.5197	0							1.07692	-0.102046
-33.2095	1.31275	-33.2095	21.5069	-24.5829	0							2.15622	-0.08345			-31.8129	69.8902	-31.8129	20.4646	-23.4902	0							2.0803	0.021992			-7.17513	0.600058	-6.09738	20.2332	2.52793	0							1.07774	-0.102028
-33.2079	1.3167	-33.2079	21.506	-24.5747	0							2.15786	-0.083455			-31.8113	69.8896	-31.8113	20.4642	-23.4822	0							2.08188	0.021156			-7.1743	0.599409	-6.09574	20.233	2.53616	0							1.07856	-0.10201
-33.2062	1.32123	-33.2062	21.5053	-24.5664	0							2.15951	-0.083459			-31.8098	69.8891	-31.8097	20.4636	-23.4743	0							2.08347	0.020449			-7.17348	0.598769	-6.09409	20.2329	2.54439	0							1.07939	-0.101993
-33.2046	1.32771	-33.2046	21.5043	-24.5582	0							2.16116	-0.083464			-31.8082	69.889	-31.8081	20.4631	-23.4663	0							2.08506	0.019895			-7.17266	0.598228	-6.09245	20.2328	2.55262	0							1.08021	-0.101975
-33.2029	1.33363	-33.2029	21.5034	-24.55	0							2.1628	-0.083468			-31.8066	69.8888	-31.8066	20.4626	-23.4584	0							2.08665	0.019516			-7.17183	0.597766	-6.0908	20.2327	2.56085	0							1.08103	-0.101957
-33.2013	1.33777	-33.2013	21.5024	-24.5417	0							2.16445	-0.083473			-31.805	69.8879	-31.805	20.462	-23.4505	0							2.08823	0.019222			-7.17101	0.597313	-6.08916	20.2325	2.56908	0							1.08186	-0.10194
-33.1996	1.34111	-33.1996	21.5017	-24.5335	0							2.1661	-0.083478			-31.8034	69.8865	-31.8034	20.4614	-23.4425	0							2.08982	0.019073			-7.17019	0.596861	-6.08751	20.2323	2.57731	0							1.08268	-0.101922
-33.198	1.34561	-33.198	21.5009	-24.5253	0							2.16774	-0.083482			-31.8018	69.8852	-31.8018	20.4609	-23.4346	0							2.09141	0.019504			-7.16937	0.596408	-6.08587	20.2321	2.58554	0							1.0835	-0.101904
-33.1963	1.3503	-33.1963	21.5001	-24.517	0							2.16939	-0.083487			-31.8002	69.884	-31.8002	20.4605	-23.4266	0							2.093	0.02027			-7.16854	0.596159	-6.08422	20.2319	2.59376	0							1.08432	-0.101887
-33.1947	1.35553	-33.1947	21.4993	-24.5088	0							2.17103	-0.083491			-31.7986	69.8828	-31.7986	20.46	-23.4187	0							2.09458	0.020349			-7.16772	0.595937	-6.08258	20.2317	2.602	0							1.08515	-0.101869
-33.193	1.36016	-33.193	21.4984	-24.5006	0							2.17268	-0.083496			-31.7971	69.8813	-31.797	20.4595	-23.4107	0							2.09618	0.019485			-7.1669	0.595438	-6.08093	20.2315	2.61022	0							1.08597	-0.101851
-33.1914	1.36397	-33.1914	21.4975	-24.4924	0							2.17432	-0.083496			-31.7955	69.879	-31.7954	20.4592	-23.4028	0							2.09776	0.018174			-7.16608	0.594879	-6.07928	20.2314	2.61845	0							1.08679	-0.101834
-33.1897	1.36696	-33.1897	21.4967	-24.4841	0							2.17597	-0.083496			-31.7939	69.8766	-31.7939	20.4587	-23.3949	0							2.09935	0.016619			-7.16525	0.594218	-6.07764	20.2312	2.62668	0							1.08761	-0.101816
-33.1881	1.36983	-33.1881	21.4957	-24.4759	0							2.17762	-0.083496			-31.7923	69.8759	-31.7923	20.4583	-23.3869	0							2.10094	0.015355			-7.16443	0.593303	-6.07599	20.2309	2.63491	0							1.08844	-0.101799
-33.1865	1.37337	-33.1865	21.4949	-24.4677	0							2.17926	-0.083496			-31.7907	69.8754	-31.7907	20.4578	-23.379	0							2.10253	0.01517			-7.16361	0.592526	-6.07435	20.2308	2.64314	0							1.08926	-0.101781
-33.1848	1.37779	-33.1848	21.494	-24.4594	0							2.18091	-0.083496			-31.7891	69.8745	-31.7891	20.4573	-23.371	0							2.10412	0.015547			-7.16279	0.59226	-6.0727	20.2307	2.65137	0							1.09008	-0.101764
-33.1832	1.38265	-33.1832	21.493	-24.4512	0							2.18256	-0.083496			-31.7875	69.873	-31.7875	20.4568	-23.3631	0							2.1057	0.015701			-7.16196	0.592119	-6.07106	20.2306	2.6596	0							1.09091	-0.101746
-33.1815	1.38716	-33.1815	21.492	-24.443	0							2.1842	-0.083496			-31.7859	69.8715	-31.7859	20.4564	-23.3552	0							2.10729	0.016497			-7.16114	0.592125	-6.06941	20.2305	2.66783	0							1.09173	-0.101728
-33.1799	1.39173	-33.1799	21.491	-24.4347	0							2.18585	-0.083496			-31.7843	69.8699	-31.7843	20.456	-23.3472	0							2.10888	0.016292			-7.16032	0.592274	-6.06777	20.2304	2.67606	0							1.09255	-0.101711
-33.1782	1.39684	-33.1782	21.4901	-24.4265	0							2.18749	-0.083496			-31.7828	69.8673	-31.7827	20.4555	-23.3393	0							2.11047	0.015637			-7.15949	0.592419	-6.06612	20.2303	2.68429	0							1.09337	-0.101693
-33.1766	1.40078	-33.1766	21.4891	-24.4183	0							2.18914	-0.083496			-31.7812	69.8648	-31.7811	20.455	-23.3313	0							2.11205	0.01614			-7.15867	0.592249	-6.06448	20.2302	2.69252	0							1.0942	-0.101676
-33.1749	1.40346	-33.1749	21.4881	-24.41	0							2.19078	-0.083501			-31.7796	69.8633	-31.7796	20.4545	-23.3234	0							2.11364	0.018359			-7.15785	0.59197	-6.06283	20.2302	2.70075	0							1.09502	-0.101676
-33.1733	1.4065	-33.1733	21.4869	-24.4018	0							2.19243	-0.083506			-31.778	69.8625	-31.778	20.454	-23.3154	0							2.11523	0.01886			-7.15703	0.591893	-6.06119	20.2302	2.70898	0							1.09584	-0.101676
-33.1716	1.41128	-33.1716	21.486	-24.3936	0							2.19408	-0.083511			-31.7764	69.862	-31.7764	20.4536	-23.3075	0							2.11682	0.019348			-7.1562	0.591913	-6.05954	20.2302	2.71721	0							1.09666	-0.101676
-33.17	1.41653	-33.17	21.4851	-24.3853	0							2.19572	-0.083516			-31.7748	69.8613	-31.7748	20.4531	-23.2996	0							2.11841	0.020681			-7.15538	0.591979	-6.05789	20.2303	2.72544	0							1.09749	-0.101676
-33.1683	1.42061	-33.1683	21.4842	-24.3771	0							2.19737	-0.083521			-31.7732	69.8597	-31.7732	20.4527	-23.2916	0							2.11999	0.022482			-7.15456	0.592207	-6.05625	20.2302	2.73367	0							1.09831	-0.101676
-33.1667	1.42392	-33.1667	21.4832	-24.3689	0							2.19901	-0.083526			-31.7716	69.8578	-31.7716	20.4524	-23.2837	0							2.12158	0.024145			-7.15374	0.592489	-6.0546	20.2302	2.7419	0							1.09913	-0.101676
-33.1651	1.42625	-33.1651	21.4822	-24.3607	0							2.20066	-0.083531			-31.7701	69.8562	-31.77	20.4519	-23.2757	0							2.12317	0.024849			-7.15291	0.592689	-6.05296	20.2301	2.75013	0							1.09996	-0.101676
-33.1634	1.42798	-33.1634	21.4812	-24.3524	0							2.2023	-0.083536			-31.7685	69.8555	-31.7684	20.4514	-23.2678	0							2.12476	0.023886			-7.15209	0.592854	-6.05131	20.2299	2.75836	0							1.10078	-0.101676
-33.1618	1.43039	-33.1618	21.4802	-24.3442	0							2.20395	-0.08354			-31.7669	69.8554	-31.7669	20.4509	-23.2599	0							2.12635	0.022702			-7.15127	0.593168	-6.04967	20.2298	2.76659	0							1.1016	-0.101676
-33.1601	1.43311	-33.1601	21.4793	-24.336	0							2.2056	-0.083545			-31.7653	69.8553	-31.7653	20.4506	-23.2519	0							2.12793	0.021501			-7.15045	0.5937	-6.04802	20.2296	2.77482	0							1.10242	-0.101676
-33.1585	1.43534	-33.1585	21.4784	-24.3277	0							2.20724	-0.083551			-31.7637	69.8546	-31.7637	20.4501	-23.244	0							2.12952	0.019958			-7.14962	0.594264	-6.04638	20.2295	2.78305	0							1.10325	-0.101658
-33.1568	1.43738	-33.1568	21.4775	-24.3195	0							2.20889	-0.083556			-31.7621	69.8528	-31.7621	20.4497	-23.236	0							2.13111	0.018956			-7.1488	0.594701	-6.04473	20.2293	2.79128	0							1.10407	-0.101641
-33.1552	1.44094	-33.1552	21.4766	-24.3113	0							2.21054	-0.083562			-31.7605	69.851	-31.7605	20.4492	-23.2281	0							2.1327	0.019773			-7.14798	0.595078	-6.04308	20.2291	2.7995	0							1.10489	-0.101624
-33.1535	1.4442	-33.1535	21.4757	-24.303	0							2.21218	-0.083567			-31.7589	69.85	-31.7589	20.4488	-23.2202	0							2.13429	0.021054			-7.14715	0.595317	-6.04144	20.2289	2.80774	0							1.10571	-0.101606
-33.1519	1.44732	-33.1519	21.4748	-24.2948	0							2.21383	-0.083572			-31.7574	69.849	-31.7573	20.4484	-23.2122	0							2.13588	0.021778			-7.14633	0.59544	-6.03979	20.2287	2.81596	0							1.10654	-0.101589
-33.1502	1.45093	-33.1502	21.4739	-24.2866	0							2.21547	-0.083578			-31.7558	69.8477	-31.7557	20.448	-23.2043	0							2.13746	0.022772			-7.14551	0.59534	-6.03815	20.2286	2.82419	0							1.10736	-0.101571
-33.1486	1.45538	-33.1486	21.473	-24.2783	0							2.21712	-0.083583			-31.7542	69.8463	-31.7541	20.4475	-23.1963	0							2.13905	0.024107			-7.14469	0.595025	-6.0365	20.2285	2.83242	0							1.10818	-0.101554
-33.1469	1.46023	-33.1469	21.4722	-24.2701	0							2.21876	-0.083589			-31.7526	69.8453	-31.7526	20.4471	-23.1884	0							2.14064	0.025019			-7.14386	0.594652	-6.03486	20.2283	2.84065	0							1.10901	-0.101537
-33.1453	1.46474	-33.1453	21.4714	-24.2619	0							2.22041	-0.083594			-31.751	69.8438	-31.751	20.4467	-23.1804	0							2.14223	0.02506			-7.14304	0.593949	-6.03321	20.2282	2.84888	0							1.10983	-0.101519
-33.1437	1.46924	-33.1437	21.4706	-24.2537	0							2.22206	-0.0836			-31.7494	69.842	-31.7494	20.4462	-23.1725	0							2.14381	0.024897			-7.14222	0.593032	-6.03157	20.2281	2.85711	0							1.11065	-0.101502
-33.142	1.47365	-33.142	21.4697	-24.2454	0							2.2237	-0.083605			-31.7478	69.8403	-31.7478	20.4459	-23.1646	0							2.1454	0.024945			-7.1414	0.592345	-6.02992	20.2279	2.86534	0							1.11147	-0.101485
-33.1404	1.47778	-33.1404	21.469	-24.2372	0							2.22535	-0.083611			-31.7462	69.8385	-31.7462	20.4455	-23.1566	0							2.14699	0.025665			-7.14057	0.591825	-6.02828	20.2277	2.87357	0							1.1123	-0.101467
-33.1387	1.48157	-33.1387	21.4682	-24.229	0							2.227	-0.083617			-31.7446	69.8371	-31.7446	20.4452	-23.1487	0							2.14858	0.027253			-7.13975	0.591331	-6.02663	20.2275	2.8818	0							1.11312	-0.10145
-33.1371	1.4847	-33.1371	21.4674	-24.2207	0							2.22864	-0.083623			-31.7431	69.8361	-31.743	20.4448	-23.1407	0							2.15017	0.02832			-7.13893	0.591096	-6.02499	20.2273	2.89003	0							1.11394	-0.101433
-33.1354	1.48744	-33.1354	21.4667	-24.2125	0							2.23029	-0.083629			-31.7415	69.8361	-31.7414	20.4445	-23.1328	0							2.15176	0.027593			-7.1381	0.591041	-6.02334	20.2271	2.89826	0							1.11476	-0.101416
-33.1338	1.49081	-33.1338	21.4659	-24.2043	0							2.23193	-0.083635			-31.7399	69.8367	-31.7399	20.4441	-23.1249	0							2.15334	0.027862			-7.13728	0.590914	-6.0217	20.2269	2.90649	0							1.11559	-0.101398
-33.1321	1.49478	-33.1321	21.4651	-24.196	0							2.23358	-0.08364			-31.7383	69.8369	-31.7383	20.4437	-23.1169	0							2.15493	0.029024			-7.13646	0.590741	-6.02005	20.2267	2.91472	0							1.11641	-0.101381
-33.1305	1.49789	-33.1305	21.4642	-24.1878	0							2.23523	-0.083646			-31.7367	69.8362	-31.7367	20.4435	-23.109	0							2.15652	0.029098			-7.13564	0.590641	-6.0184	20.2265	2.92295	0							1.11723	-0.101364
-33.1288	1.49984	-33.1288	21.4634	-24.1796	0							2.23687	-0.083652			-31.7351	69.8354	-31.7351	20.4432	-23.101	0							2.15811	0.028138			-7.13481	0.590687	-6.01676	20.2264	2.93118	0							1.11805	-0.101347
-33.1272	1.50167	-33.1272	21.4626	-24.1713	0							2.23852	-0.083658			-31.7335	69.8349	-31.7335	20.4429	-23.0931	0							2.1597	0.0263			-7.13399	0.590728	-6.01511	20.2263	2.93941	0							1.11888	-0.10133
-33.1255	1.50419	-33.1255	21.4617	-24.1631	0							2.24016	-0.083658			-31.7319	69.8344	-31.7319	20.4426	-23.0852	0							2.16128	0.025018			-7.13317	0.590585	-6.01347	20.2262	2.94764	0							1.1197	-0.10133
-33.1239	1.5079	-33.1239	21.4608	-24.1549	0							2.24181	-0.083658			-31.7304	69.8336	-31.7303	20.4423	-23.0772	0							2.16287	0.025492			-7.13234	0.590331	-6.01182	20.2261	2.95587	0							1.12052	-0.10133
-33.1223	1.51254	-33.1223	21.46	-24.1466	0							2.24345	-0.083658			-31.7288	69.8328	-31.7287	20.442	-23.0693	0							2.16446	0.02747			-7.13152	0.590054	-6.01018	20.226	2.9641	0							1.12135	-0.10133
-33.1206	1.5175	-33.1206	21.4591	-24.1384	0							2.2451	-0.083658			-31.7272	69.8317	-31.7272	20.4417	-23.0613	0							2.16605	0.029542			-7.1307	0.58966	-6.00853	20.2258	2.97233	0							1.12217	-0.10133
-33.119	1.52269	-33.119	21.4582	-24.1302	0							2.24675	-0.083658			-31.7256	69.8298	-31.7256	20.4414	-23.0534	0							2.16764	0.029616			-7.12988	0.589241	-6.00689	20.2255	2.98056	0							1.12299	-0.10133
-33.1173	1.52806	-33.1173	21.4573	-24.122	0							2.24839	-0.083658			-31.724	69.827	-31.724	20.4411	-23.0454	0							2.16922	0.02969			-7.12905	0.589114	-6.00524	20.2253	2.98879	0							1.12381	-0.10133
-33.1157	1.53287	-33.1157	21.4564	-24.1137	0							2.25004	-0.083658			-31.7224	69.8252	-31.7224	20.4408	-23.0375	0							2.17081	0.029764			-7.12823	0.589162	-6.00359	20.2252	2.99702	0							1.12464	-0.10133
-33.114	1.53613	-33.114	21.4556	-24.1055	0							2.25169	-0.083658			-31.7208	69.8254	-31.7208	20.4406	-23.0296	0							2.1724	0.029839			-7.12741	0.589176	-6.00195	20.2251	3.00525	0							1.12546	-0.10133
-33.1124	1.53825	-33.1124	21.4547	-24.0973	0							2.25333	-0.083658			-31.7192	69.8263	-31.7192	20.4403	-23.0216	0							2.17399	0.029913			-7.12659	0.588982	-6.0003	20.2249	3.01348	0							1.12628	-0.10133
-33.1107	1.54042	-33.1107	21.4537	-24.089	0							2.25498	-0.083658			-31.7177	69.8261	-31.7176	20.44	-23.0137	0							2.17557	0.029987			-7.12576	0.588755	-5.99866	20.2248	3.0217	0							1.1271	-0.10133
-33.1091	1.54315	-33.1091	21.4528	-24.0808	0							2.25662	-0.083664			-31.7161	69.8248	-31.716	20.4397	-23.0057	0							2.17716	0.030062			-7.12494	0.588454	-5.99701	20.2246	3.02994	0							1.12793	-0.101312
-33.1074	1.5464	-33.1074	21.452	-24.0726	0							2.25827	-0.083671			-31.7145	69.8237	-31.7145	20.4393	-22.9978	0							2.17875	0.030137			-7.12412	0.588169	-5.99537	20.2245	3.03816	0							1.12875	-0.101295
-33.1058	1.54956	-33.1058	21.4513	-24.0643	0							2.25991	-0.083677			-31.7129	69.823	-31.7129	20.4389	-22.9899	0							2.18034	0.030212			-7.12329	0.588024	-5.99372	20.2244	3.04639	0							1.12957	-0.101278
-33.1042	1.55275	-33.1042	21.4505	-24.0561	0							2.26156	-0.083683			-31.7113	69.8227	-31.7113	20.4387	-22.9819	0							2.18193	0.030287			-7.12247	0.588136	-5.99208	20.2242	3.05462	0							1.1304	-0.101261
-33.1025	1.55594	-33.1025	21.4497	-24.0479	0							2.26321	-0.08369			-31.7097	69.8226	-31.7097	20.4384	-22.974	0							2.18351	0.030361			-7.12165	0.588196	-5.99043	20.2242	3.06285	0							1.13122	-0.101244
-33.1009	1.55921	-33.1009	21.4489	-24.0396	0							2.26485	-0.083696			-31.7081	69.8222	-31.7081	20.4382	-22.966	0							2.1851	0.030436			-7.12083	0.588101	-5.98879	20.224	3.07108	0							1.13204	-0.101227
-33.0992	1.56322	-33.0992	21.448	-24.0314	0							2.2665	-0.083702			-31.7065	69.8215	-31.7065	20.438	-22.9581	0							2.18669	0.030511			-7.12	0.587994	-5.98714	20.2239	3.07931	0							1.13286	-0.10121
-33.0976	1.56788	-33.0976	21.4471	-24.0232	0							2.26815	-0.083708			-31.7049	69.8209	-31.7049	20.4376	-22.9502	0							2.18828	0.030586			-7.11918	0.5877	-5.9855	20.2238	3.08754	0							1.13369	-0.101193
-33.0959	1.57292	-33.0959	21.4463	-24.0149	0							2.26979	-0.083715			-31.7034	69.8203	-31.7033	20.4373	-22.9422	0							2.18987	0.030661			-7.11836	0.587297	-5.98385	20.2236	3.09577	0							1.13451	-0.101176
-33.0943	1.5784	-33.0943	21.4455	-24.0067	0							2.27144	-0.083721			-31.7018	69.8193	-31.7017	20.4369	-22.9343	0							2.19146	0.030736			-7.11754	0.587178	-5.98221	20.2235	3.104	0							1.13533	-0.101159
-33.0926	1.58399	-33.0926	21.4448	-23.9985	0							2.27308	-0.083728			-31.7002	69.8182	-31.7002	20.4366	-22.9263	0							2.19304	0.030811			-7.11671	0.587243	-5.98056	20.2234	3.11223	0							1.13615	-0.101142
-33.091	1.58971	-33.091	21.4439	-23.9903	0							2.27473	-0.083735			-31.6986	69.8168	-31.6986	20.4362	-22.9184	0							2.19463	0.030887			-7.11589	0.587303	-5.97891	20.2233	3.12046	0							1.13698	-0.101125
-33.0893	1.59516	-33.0893	21.443	-23.982	0							2.27637	-0.083741			-31.697	69.8152	-31.697	20.4358	-22.9104	0							2.19622	0.030963			-7.11507	0.58709	-5.97727	20.2231	3.12869	0							1.1378	-0.101108
-33.0877	1.5998	-33.0877	21.4421	-23.9738	0							2.27802	-0.083748			-31.6954	69.8139	-31.6954	20.4355	-22.9025	0							2.19781	0.031038			-7.11425	0.586847	-5.97562	20.2229	3.13692	0							1.13862	-0.101091
-33.086	1.60386	-33.086	21.4412	-23.9656	0							2.27967	-0.083755			-31.6938	69.8128	-31.6938	20.4353	-22.8946	0							2.19939	0.031114			-7.11342	0.586557	-5.97398	20.2225	3.14515	0							1.13944	-0.101074
-33.0844	1.60847	-33.0844	21.4403	-23.9573	0							2.28132	-0.083762			-31.6922	69.8117	-31.6922	20.435	-22.8866	0							2.20099	0.031189			-7.1126	0.586254	-5.97233	20.2222	3.15338	0							1.14027	-0.101057
-33.0828	1.61459	-33.0828	21.4394	-23.9491	0							2.28296	-0.083769			-31.6907	69.8108	-31.6906	20.4347	-22.8787	0							2.20257	0.031265			-7.11178	0.585961	-5.97069	20.2218	3.16161	0							1.14109	-0.10104
-33.0811	1.61961	-33.0811	21.4384	-23.9409	0							2.2846	-0.083775			-31.6891	69.8098	-31.689	20.4344	-22.8707	0							2.20416	0.031341			-7.11095	0.58578	-5.96904	20.2215	3.16984	0							1.14191	-0.101023
-33.0795	1.62465	-33.0795	21.4375	-23.9326	0							2.28625	-0.083782			-31.6875	69.8084	-31.6875	20.4341	-22.8628	0							2.20575	0.031416			-7.11013	0.585592	-5.9674	20.2213	3.17807	0							1.14274	-0.101006
-33.0778	1.62959	-33.0778	21.4365	-23.9244	0							2.28789	-0.083789			-31.6859	69.8071	-31.6859	20.4337	-22.8549	0							2.20734	0.031492			-7.10931	0.585319	-5.96575	20.2211	3.1863	0							1.14356	-0.100989
-33.0762	1.6344	-33.0762	21.4354	-23.9162	0							2.28954	-0.083796			-31.6843	69.8069	-31.6843	20.4333	-22.8469	0							2.20892	0.031568			-7.10849	0.585045	-5.96411	20.2208	3.19453	0							1.14438	-0.100973
-33.0745	1.63919	-33.0745	21.4345	-23.9079	0							2.29119	-0.083803			-31.6827	69.8078	-31.6827	20.433	-22.839	0							2.21051	0.031644			-7.10766	0.584834	-5.96246	20.2206	3.20276	0							1.1452	-0.100956
-33.0729	1.64403	-33.0729	21.4335	-23.8997	0							2.29284	-0.083811			-31.6811	69.8084	-31.6811	20.4327	-22.831	0							2.2121	0.031721			-7.10684	0.584781	-5.96082	20.2205	3.21099	0							1.14603	-0.100939
-33.0712	1.64823	-33.0712	21.4324	-23.8915	0							2.29448	-0.083818			-31.6795	69.8078	-31.6795	20.4324	-22.8231	0							2.21369	0.031797			-7.10602	0.584808	-5.95917	20.2203	3.21922	0							1.14685	-0.100922
-33.0696	1.65256	-33.0696	21.4314	-23.8832	0							2.29613	-0.083825			-31.678	69.8065	-31.6779	20.4321	-22.8151	0							2.21528	0.031873			-7.1052	0.584943	-5.95752	20.2201	3.22745	0							1.14767	-0.100906
-33.0679	1.65788	-33.0679	21.4304	-23.875	0							2.29777	-0.083833			-31.6764	69.806	-31.6763	20.4317	-22.8072	0							2.21686	0.031949			-7.10437	0.585087	-5.95588	20.2199	3.23568	0							1.1485	-0.100889
-33.0663	1.66316	-33.0663	21.4295	-23.8668	0							2.29942	-0.08384			-31.6748	69.8066	-31.6747	20.4312	-22.7993	0							2.21845	0.032026			-7.10355	0.58553	-5.95423	20.2197	3.2439	0							1.14932	-0.100872
-33.0647	1.66803	-33.0647	21.4286	-23.8586	0							2.30106	-0.083847			-31.6732	69.8068	-31.6732	20.4308	-22.7913	0							2.22004	0.032102			-7.10273	0.586131	-5.95259	20.2197	3.25213	0							1.15014	-0.100855
-33.063	1.67187	-33.063	21.4276	-23.8503	0							2.30271	-0.083854			-31.6716	69.8064	-31.6716	20.4304	-22.7834	0							2.22163	0.032178			-7.10191	0.586579	-5.95094	20.2196	3.26036	0							1.15096	-0.100839
-33.0614	1.67542	-33.0614	21.4266	-23.8421	0							2.30436	-0.083862			-31.67	69.8059	-31.67	20.4301	-22.7754	0							2.22322	0.032255			-7.10108	0.586929	-5.9493	20.2196	3.26859	0							1.15179	-0.100822
-33.0597	1.67974	-33.0597	21.4255	-23.8339	0							2.306	-0.083862			-31.6684	69.806	-31.6684	20.4297	-22.7675	0							2.2248	0.032331			-7.10026	0.587234	-5.94765	20.2195	3.27682	0							1.15261	-0.100822
-33.0581	1.68311	-33.0581	21.4245	-23.8256	0							2.30765	-0.083862			-31.6668	69.8066	-31.6668	20.4293	-22.7596	0							2.22639	0.032408			-7.09944	0.587205	-5.94601	20.2195	3.28505	0							1.15343	-0.100822
-33.0564	1.68633	-33.0564	21.4237	-23.8174	0							2.3093	-0.083862			-31.6652	69.8071	-31.6652	20.4289	-22.7516	0							2.22798	0.032485			-7.09861	0.587121	-5.94436	20.2195	3.29328	0							1.15425	-0.100822
-33.0548	1.68939	-33.0548	21.4227	-23.8092	0							2.31094	-0.083862			-31.6637	69.8071	-31.6636	20.4285	-22.7437	0							2.22957	0.032562			-7.09779	0.586923	-5.94272	20.2194	3.30151	0							1.15508	-0.100822
-33.0531	1.69194	-33.0531	21.4218	-23.8009	0							2.31259	-0.083862			-31.6621	69.8066	-31.662	20.4282	-22.7357	0							2.23116	0.032639			-7.09697	0.586674	-5.94107	20.2192	3.30974	0							1.1559	-0.100822
-33.0515	1.69349	-33.0515	21.4208	-23.7927	0							2.31423	-0.083862			-31.6605	69.8059	-31.6605	20.4278	-22.7278	0							2.23274	0.032716			-7.09615	0.586451	-5.93942	20.219	3.31797	0							1.15672	-0.100822
-33.0498	1.69472	-33.0498	21.42	-23.7845	0							2.31588	-0.083862			-31.6589	69.8051	-31.6589	20.4274	-22.7199	0							2.23433	0.032793			-7.09532	0.586319	-5.93778	20.2188	3.3262	0							1.15754	-0.100822
-33.0482	1.69617	-33.0482	21.4191	-23.7762	0							2.31752	-0.083862			-31.6573	69.8041	-31.6573	20.4271	-22.7119	0							2.23592	0.03287			-7.0945	0.586242	-5.93613	20.2186	3.33443	0							1.15837	-0.100822
-33.0465	1.69843	-33.0465	21.4184	-23.768	0							2.31917	-0.083862			-31.6557	69.8027	-31.6557	20.4268	-22.704	0							2.23751	0.032947			-7.09368	0.586517	-5.93449	20.2183	3.34266	0							1.15919	-0.100822
-33.0449	1.70164	-33.0449	21.4175	-23.7598	0							2.32082	-0.083862			-31.6541	69.8009	-31.6541	20.4266	-22.696	0							2.23909	0.033024			-7.09286	0.586879	-5.93284	20.2182	3.35089	0							1.16001	-0.100822
-33.0433	1.70625	-33.0433	21.4165	-23.7516	0							2.32246	-0.083869			-31.6525	69.7995	-31.6525	20.4263	-22.6881	0							2.24069	0.033102			-7.09203	0.587366	-5.9312	20.2181	3.35912	0							1.16084	-0.100805
-33.0416	1.70914	-33.0416	21.4156	-23.7433	0							2.32411	-0.083877			-31.651	69.7981	-31.6509	20.426	-22.6801	0							2.24227	0.03318			-7.09121	0.588072	-5.92955	20.218	3.36735	0							1.16166	-0.100789
-33.04	1.71231	-33.04	21.4147	-23.7351	0							2.32576	-0.083885			-31.6494	69.7968	-31.6493	20.4257	-22.6722	0							2.24386	0.033257			-7.09039	0.588636	-5.92791	20.2179	3.37558	0							1.16248	-0.100772
-33.0383	1.7159	-33.0383	21.4137	-23.7269	0							2.3274	-0.083893			-31.6478	69.7957	-31.6478	20.4253	-22.6643	0							2.24545	0.033335			-7.08956	0.58895	-5.92626	20.2178	3.38381	0							1.1633	-0.100755
-33.0367	1.71948	-33.0367	21.4128	-23.7186	0							2.32904	-0.0839			-31.6462	69.795	-31.6462	20.4249	-22.6563	0							2.24704	0.033413			-7.08874	0.589201	-5.92462	20.2178	3.39204	0							1.16413	-0.100739
-33.035	1.72299	-33.035	21.4117	-23.7104	0							2.33069	-0.083908			-31.6446	69.7943	-31.6446	20.4245	-22.6484	0							2.24862	0.03349			-7.08792	0.58922	-5.92297	20.2178	3.40027	0							1.16495	-0.100722
-33.0334	1.72661	-33.0334	21.4105	-23.7022	0							2.33234	-0.083916			-31.643	69.7928	-31.643	20.4241	-22.6404	0							2.25021	0.033568			-7.0871	0.589007	-5.92133	20.2177	3.4085	0							1.16577	-0.100706
-33.0317	1.73072	-33.0317	21.4094	-23.6939	0							2.33398	-0.083924			-31.6414	69.7911	-31.6414	20.4237	-22.6325	0							2.2518	0.033646			-7.08627	0.588799	-5.91968	20.2178	3.41673	0							1.16659	-0.100689
-33.0301	1.73563	-33.0301	21.4085	-23.6857	0							2.33563	-0.083931			-31.6398	69.7897	-31.6398	20.4235	-22.6246	0							2.25339	0.033723			-7.08545	0.58863	-5.91803	20.2177	3.42496	0							1.16742	-0.100672
-33.0284	1.74083	-33.0284	21.4077	-23.6775	0							2.33728	-0.083939			-31.6382	69.7885	-31.6382	20.4233	-22.6166	0							2.25497	0.033801			-7.08463	0.588467	-5.91639	20.2177	3.43319	0							1.16824	-0.100656
-33.0268	1.74523	-33.0268	21.4067	-23.6692	0							2.33892	-0.083948			-31.6367	69.7867	-31.6366	20.4228	-22.6087	0							2.25657	0.033801			-7.08381	0.588361	-5.91474	20.2175	3.44142	0							1.16906	-0.100639
-33.0251	1.74869	-33.0251	21.4057	-23.661	0							2.34057	-0.083956			-31.6351	69.784	-31.635	20.4226	-22.6007	0							2.25815	0.033801			-7.08298	0.588261	-5.9131	20.2173	3.44964	0							1.16989	-0.100623
-33.0235	1.75164	-33.0235	21.4047	-23.6528	0							2.34221	-0.083964			-31.6335	69.7809	-31.6335	20.4224	-22.5928	0							2.25974	0.033801			-7.08216	0.587982	-5.91145	20.2173	3.45787	0							1.17071	-0.100606
-33.0219	1.75516	-33.0219	21.4038	-23.6445	0							2.34386	-0.083972			-31.6319	69.7782	-31.6319	20.422	-22.5848	0							2.26133	0.033801			-7.08134	0.587625	-5.90981	20.2172	3.46611	0							1.17153	-0.10059
-33.0202	1.75951	-33.0202	21.4028	-23.6363	0							2.34551	-0.083981			-31.6303	69.7764	-31.6303	20.4218	-22.5769	0							2.26292	0.033801			-7.08052	0.587295	-5.90816	20.2169	3.47433	0							1.17235	-0.100573
-33.0186	1.76385	-33.0186	21.4019	-23.6281	0							2.34715	-0.083989			-31.6287	69.7749	-31.6287	20.4216	-22.569	0							2.2645	0.033801			-7.07969	0.587097	-5.90652	20.2167	3.48256	0							1.17318	-0.100557
-33.0169	1.76759	-33.0169	21.401	-23.6199	0							2.3488	-0.083997			-31.6271	69.773	-31.6271	20.4213	-22.561	0							2.26609	0.033801			-7.07887	0.586976	-5.90487	20.2167	3.49079	0							1.174	-0.100541
-33.0153	1.77022	-33.0153	21.4001	-23.6116	0							2.35045	-0.084005			-31.6255	69.7709	-31.6255	20.4209	-22.5531	0							2.26768	0.033801			-7.07805	0.586883	-5.90323	20.2165	3.49902	0							1.17482	-0.100524
-33.0136	1.77234	-33.0136	21.3992	-23.6034	0							2.35209	-0.084014			-31.624	69.7692	-31.6239	20.4207	-22.5451	0							2.26927	0.033801			-7.07722	0.586808	-5.90158	20.2164	3.50725	0							1.17564	-0.100508
-33.012	1.7747	-33.012	21.3985	-23.5952	0							2.35374	-0.084022			-31.6224	69.7679	-31.6223	20.4203	-22.5372	0							2.27086	0.033801			-7.0764	0.586632	-5.89994	20.2164	3.51548	0							1.17647	-0.100491
-33.0103	1.77787	-33.0103	21.3978	-23.5869	0							2.35538	-0.084031			-31.6208	69.7655	-31.6208	20.4199	-22.5293	0							2.27245	0.033879			-7.07558	0.586203	-5.89829	20.2163	3.52371	0							1.17729	-0.100475
-33.0087	1.78163	-33.0087	21.397	-23.5787	0							2.35703	-0.08404			-31.6192	69.7635	-31.6192	20.4196	-22.5213	0							2.27403	0.033958			-7.07476	0.585624	-5.89664	20.2162	3.53194	0							1.17811	-0.100459
-33.007	1.78553	-33.007	21.3962	-23.5705	0							2.35867	-0.084048			-31.6176	69.7619	-31.6176	20.4193	-22.5134	0							2.27562	0.034036			-7.07393	0.58498	-5.895	20.2163	3.54017	0							1.17893	-0.100442
-33.0054	1.78958	-33.0054	21.3955	-23.5622	0							2.36032	-0.084057			-31.616	69.7607	-31.616	20.419	-22.5054	0							2.27721	0.034114			-7.07311	0.584292	-5.89335	20.2161	3.5484	0							1.17976	-0.100426
-33.0037	1.7945	-33.0037	21.3947	-23.554	0							2.36197	-0.084066			-31.6144	69.7597	-31.6144	20.4187	-22.4975	0							2.2788	0.034193			-7.07229	0.583616	-5.89171	20.216	3.55663	0							1.18058	-0.10041
-33.0021	1.79878	-33.0021	21.3939	-23.5458	0							2.36361	-0.084075			-31.6128	69.7587	-31.6128	20.4186	-22.4896	0							2.28038	0.034271			-7.07146	0.582981	-5.89006	20.2159	3.56486	0							1.1814	-0.100393
-33.0005	1.80292	-33.0005	21.3932	-23.5375	0							2.36526	-0.084084			-31.6113	69.7574	-31.6112	20.4184	-22.4816	0							2.28197	0.03435			-7.07064	0.582349	-5.88842	20.2157	3.57309	0							1.18223	-0.100377
-32.9988	1.80697	-32.9988	21.3924	-23.5293	0							2.36691	-0.084092			-31.6097	69.7561	-31.6096	20.4182	-22.4737	0							2.28356	0.034428			-7.06982	0.581703	-5.88677	20.2156	3.58132	0							1.18305	-0.100361
-32.9972	1.81009	-32.9972	21.3916	-23.5211	0							2.36855	-0.084101			-31.6081	69.7549	-31.6081	20.418	-22.4657	0							2.28515	0.034506			-7.069	0.581045	-5.88513	20.2155	3.58955	0							1.18387	-0.100344
-32.9955	1.81227	-32.9955	21.3907	-23.5128	0							2.37019	-0.08411			-31.6065	69.7536	-31.6065	20.4177	-22.4578	0							2.28674	0.034085			-7.06817	0.580416	-5.88348	20.2154	3.59778	0							1.18469	-0.100328
-32.9939	1.81414	-32.9939	21.3898	-23.5046	0							2.37184	-0.08411			-31.6049	69.7522	-31.6049	20.4175	-22.4498	0							2.28832	0.034105			-7.06735	0.579851	-5.88183	20.2152	3.60601	0							1.18552	-0.100328
-32.9922	1.81636	-32.9922	21.3889	-23.4964	0							2.37349	-0.08411			-31.6033	69.7508	-31.6033	20.4173	-22.4419	0							2.28991	0.033849			-7.06653	0.57939	-5.88019	20.2151	3.61424	0							1.18634	-0.100328
-32.9906	1.81875	-32.9906	21.3879	-23.4882	0							2.37513	-0.08411			-31.6017	69.7491	-31.6017	20.4171	-22.434	0							2.2915	0.033273			-7.06571	0.579258	-5.87854	20.2149	3.62247	0							1.18716	-0.100328
-32.9889	1.82085	-32.9889	21.387	-23.4799	0							2.37678	-0.08411			-31.6001	69.7469	-31.6001	20.4169	-22.426	0							2.29309	0.034304			-7.06488	0.579146	-5.8769	20.2148	3.6307	0							1.18798	-0.100328
-32.9873	1.82299	-32.9873	21.3862	-23.4717	0							2.37843	-0.08411			-31.5986	69.7446	-31.5985	20.4166	-22.4181	0							2.29468	0.03441			-7.06406	0.578952	-5.87525	20.2146	3.63893	0							1.18881	-0.100328
-32.9856	1.82553	-32.9856	21.3853	-23.4635	0							2.38007	-0.08411			-31.597	69.7426	-31.5969	20.4163	-22.4101	0							2.29627	0.032763			-7.06324	0.57867	-5.87361	20.2145	3.64716	0							1.18963	-0.100328
-32.984	1.82919	-32.984	21.3845	-23.4552	0							2.38172	-0.08411			-31.5954	69.7412	-31.5953	20.4161	-22.4022	0							2.29785	0.031324			-7.06241	0.578365	-5.87196	20.2144	3.65538	0							1.19045	-0.100328
-32.9824	1.83386	-32.9824	21.3837	-23.447	0							2.38336	-0.08411			-31.5938	69.7403	-31.5938	20.4161	-22.3943	0							2.29944	0.031748			-7.06159	0.577965	-5.87032	20.2142	3.66362	0							1.19128	-0.100328
-32.9807	1.83851	-32.9807	21.3828	-23.4388	0							2.38501	-0.08411			-31.5922	69.7389	-31.5922	20.4159	-22.3863	0							2.30103	0.033708			-7.06077	0.57759	-5.86867	20.2141	3.67184	0							1.1921	-0.100328
-32.9791	1.84235	-32.9791	21.382	-23.4305	0							2.38665	-0.08411			-31.5906	69.7375	-31.5906	20.4158	-22.3784	0							2.30262	0.035182			-7.05995	0.57739	-5.86703	20.214	3.68007	0							1.19292	-0.100328
-32.9774	1.84532	-32.9774	21.3812	-23.4223	0							2.3883	-0.084119			-31.589	69.7366	-31.589	20.4157	-22.3704	0							2.3042	0.033454			-7.05912	0.577262	-5.86538	20.2139	3.6883	0							1.19374	-0.100328
-32.9758	1.84777	-32.9758	21.3804	-23.4141	0							2.38995	-0.084129			-31.5874	69.7354	-31.5874	20.4155	-22.3625	0							2.30579	0.030743			-7.0583	0.577188	-5.86374	20.2139	3.69653	0							1.19457	-0.100328
-32.9741	1.85071	-32.9741	21.3794	-23.4058	0							2.39159	-0.084138			-31.5858	69.7338	-31.5858	20.4152	-22.3546	0							2.30738	0.028128			-7.05748	0.577302	-5.86209	20.2138	3.70476	0							1.19539	-0.100328
-32.9725	1.85516	-32.9725	21.3785	-23.3976	0							2.39324	-0.084147			-31.5843	69.7316	-31.5842	20.4149	-22.3466	0							2.30897	0.02541			-7.05666	0.577432	-5.86045	20.2136	3.71299	0							1.19621	-0.100328
-32.9708	1.86072	-32.9708	21.3777	-23.3894	0							2.39489	-0.084157			-31.5827	69.7295	-31.5826	20.4146	-22.3387	0							2.31055	0.022902			-7.05583	0.577687	-5.8588	20.2136	3.72122	0							1.19703	-0.100328
-32.9692	1.86589	-32.9692	21.3768	-23.3811	0							2.39653	-0.084166			-31.5811	69.7278	-31.5811	20.4143	-22.3307	0							2.31215	0.021251			-7.05501	0.577944	-5.85715	20.2135	3.72945	0							1.19786	-0.100328
-32.9675	1.87063	-32.9675	21.3758	-23.3729	0							2.39818	-0.084175			-31.5795	69.7272	-31.5795	20.414	-22.3228	0							2.31373	0.020288			-7.05419	0.577923	-5.85551	20.2133	3.73768	0							1.19868	-0.100328
-32.9659	1.87506	-32.9659	21.3748	-23.3647	0							2.39982	-0.084185			-31.5779	69.7266	-31.5779	20.4138	-22.3148	0							2.31532	0.020166			-7.05337	0.577385	-5.85386	20.2132	3.74591	0							1.1995	-0.100328
-32.9642	1.87922	-32.9642	21.3738	-23.3565	0							2.40147	-0.084194			-31.5763	69.7256	-31.5763	20.4135	-22.3069	0							2.31691	0.020728			-7.05254	0.576767	-5.85222	20.2131	3.75414	0							1.20033	-0.100328
-32.9626	1.88268	-32.9626	21.3729	-23.3482	0							2.40311	-0.084203			-31.5747	69.7244	-31.5747	20.4133	-22.299	0							2.3185	0.021291			-7.05172	0.575765	-5.85057	20.2129	3.76237	0							1.20115	-0.100328
-32.961	1.88526	-32.961	21.372	-23.34	0							2.40476	-0.084213			-31.5731	69.7233	-31.5731	20.4131	-22.291	0							2.32008	0.020992			-7.0509	0.574778	-5.84893	20.2128	3.7706	0							1.20197	-0.100296
-32.9593	1.88797	-32.9593	21.3711	-23.3318	0							2.40641	-0.084223			-31.5716	69.7223	-31.5715	20.4129	-22.2831	0							2.32167	0.020331			-7.05007	0.574083	-5.84728	20.2126	3.77883	0							1.20279	-0.100263
-32.9577	1.89003	-32.9577	21.3702	-23.3235	0							2.40805	-0.084233			-31.57	69.7214	-31.5699	20.4126	-22.2751	0							2.32326	0.020507			-7.04925	0.573799	-5.84564	20.2126	3.78706	0							1.20362	-0.100231
-32.956	1.892	-32.956	21.3691	-23.3153	0							2.4097	-0.084243			-31.5684	69.7205	-31.5684	20.4123	-22.2672	0							2.32485	0.020355			-7.04843	0.573769	-5.84399	20.2126	3.79529	0							1.20444	-0.100199
-32.9544	1.89469	-32.9544	21.368	-23.3071	0							2.41135	-0.084253			-31.5668	69.7194	-31.5668	20.4121	-22.2593	0							2.32644	0.020303			-7.04761	0.573982	-5.84235	20.2126	3.80352	0							1.20526	-0.100166
-32.9527	1.89808	-32.9527	21.367	-23.2988	0							2.41299	-0.084263			-31.5652	69.718	-31.5652	20.4119	-22.2513	0							2.32803	0.021137			-7.04678	0.574186	-5.8407	20.2124	3.81175	0							1.20608	-0.100134
-32.9511	1.9013	-32.9511	21.366	-23.2906	0							2.41464	-0.084272			-31.5636	69.7165	-31.5636	20.4117	-22.2434	0							2.32961	0.022511			-7.04596	0.574098	-5.83906	20.2123	3.81998	0							1.20691	-0.100102
-32.9494	1.90404	-32.9494	21.3651	-23.2824	0							2.41628	-0.084282			-31.562	69.7152	-31.562	20.4115	-22.2354	0							2.3312	0.022527			-7.04514	0.573885	-5.83741	20.2121	3.82821	0							1.20773	-0.100069
-32.9478	1.90651	-32.9478	21.3641	-23.2741	0							2.41793	-0.084292			-31.5604	69.714	-31.5604	20.4113	-22.2275	0							2.33279	0.02313			-7.04432	0.573585	-5.83576	20.2119	3.83644	0							1.20855	-0.100037
-32.9461	1.90886	-32.9461	21.363	-23.2659	0							2.41958	-0.084302			-31.5588	69.7134	-31.5588	20.411	-22.2196	0							2.33438	0.023386			-7.04349	0.573269	-5.83412	20.2118	3.84467	0							1.20937	-0.100004
-32.9445	1.91101	-32.9445	21.362	-23.2577	0							2.42122	-0.084313			-31.5573	69.7132	-31.5572	20.4108	-22.2116	0							2.33596	0.023171			-7.04267	0.572914	-5.83247	20.2116	3.8529	0							1.2102	-0.100004
-32.9428	1.91228	-32.9428	21.361	-23.2495	0							2.42287	-0.084323			-31.5557	69.7133	-31.5556	20.4105	-22.2037	0							2.33755	0.022632			-7.04185	0.572224	-5.83083	20.2115	3.86113	0							1.21102	-0.100004
-32.9412	1.91312	-32.9412	21.36	-23.2412	0							2.42451	-0.084333			-31.5541	69.7131	-31.5541	20.4103	-22.1957	0							2.33914	0.021824			-7.04103	0.571561	-5.82918	20.2113	3.86936	0							1.21184	-0.100004
-32.9396	1.91489	-32.9396	21.3592	-23.233	0							2.42616	-0.084344			-31.5525	69.7126	-31.5525	20.4101	-22.1878	0							2.34073	0.020214			-7.0402	0.571141	-5.82754	20.2112	3.87758	0							1.21267	-0.100004
-32.9379	1.9175	-32.9379	21.3583	-23.2248	0							2.4278	-0.084354			-31.5509	69.7125	-31.5509	20.4099	-22.1798	0							2.34232	0.019899			-7.03938	0.570724	-5.82589	20.211	3.88582	0							1.21349	-0.100004
-32.9363	1.91993	-32.9363	21.3574	-23.2165	0							2.42945	-0.084365			-31.5493	69.7123	-31.5493	20.4097	-22.1719	0							2.3439	0.021101			-7.03856	0.570453	-5.82425	20.2109	3.89404	0							1.21431	-0.100004
-32.9346	1.92265	-32.9346	21.3565	-23.2083	0							2.4311	-0.084375			-31.5477	69.7117	-31.5477	20.4095	-22.164	0							2.34549	0.023074			-7.03773	0.570753	-5.8226	20.2107	3.90227	0							1.21513	-0.100004
-32.933	1.9259	-32.933	21.3556	-23.2001	0							2.43274	-0.084386			-31.5461	69.7107	-31.5461	20.4092	-22.156	0							2.34708	0.025633			-7.03691	0.571065	-5.82095	20.2106	3.9105	0							1.21596	-0.100004
-32.9313	1.92916	-32.9313	21.3548	-23.1918	0							2.43439	-0.084396			-31.5446	69.7098	-31.5445	20.409	-22.1481	0							2.34867	0.027899			-7.03609	0.571332	-5.81931	20.2105	3.91873	0							1.21678	-0.100004
-32.9297	1.93086	-32.9297	21.3539	-23.1836	0							2.43603	-0.084406			-31.543	69.7092	-31.5429	20.4088	-22.1401	0							2.35026	0.028311			-7.03527	0.571594	-5.81766	20.2105	3.92696	0							1.2176	-0.100004
-32.928	1.93331	-32.928	21.353	-23.1754	0							2.43768	-0.084406			-31.5414	69.7089	-31.5414	20.4086	-22.1322	0							2.35184	0.028286			-7.03444	0.571694	-5.81602	20.2104	3.93519	0							1.21842	-0.099973
-32.9264	1.9362	-32.9264	21.3521	-23.1671	0							2.43933	-0.084406			-31.5398	69.7084	-31.5398	20.4084	-22.1243	0							2.35343	0.028796			-7.03362	0.571616	-5.81437	20.2105	3.94342	0							1.21925	-0.099941
-32.9247	1.93961	-32.9247	21.3511	-23.1589	0							2.44097	-0.084406			-31.5382	69.7078	-31.5382	20.4082	-22.1163	0							2.35502	0.02893			-7.0328	0.57158	-5.81273	20.2105	3.95165	0							1.22007	-0.099909
-32.9231	1.94309	-32.9231	21.3502	-23.1507	0							2.44262	-0.084406			-31.5366	69.7076	-31.5366	20.4081	-22.1084	0							2.35661	0.028889			-7.03198	0.571609	-5.81108	20.2104	3.95988	0							1.22089	-0.099878
-32.9215	1.94647	-32.9215	21.3493	-23.1424	0							2.44426	-0.084406			-31.535	69.7077	-31.535	20.4078	-22.1004	0							2.3582	0.029443			-7.03115	0.571646	-5.80944	20.2104	3.96811	0							1.22172	-0.099846
-32.9198	1.94976	-32.9198	21.3484	-23.1342	0							2.44591	-0.084406			-31.5334	69.7073	-31.5334	20.4076	-22.0925	0							2.35978	0.030809			-7.03033	0.571777	-5.80779	20.2104	3.97634	0							1.22254	-0.099814
-32.9182	1.95273	-32.9182	21.3474	-23.126	0							2.44756	-0.084406			-31.5319	69.7061	-31.5318	20.4073	-22.0846	0							2.36137	0.03181			-7.02951	0.572065	-5.80615	20.2103	3.98457	0							1.22336	-0.099782
-32.9165	1.95655	-32.9165	21.3464	-23.1178	0							2.4492	-0.084406			-31.5303	69.7049	-31.5302	20.4069	-22.0766	0							2.36296	0.031881			-7.02869	0.572387	-5.8045	20.2103	3.9928	0							1.22418	-0.099751
-32.9149	1.96056	-32.9149	21.3455	-23.1095	0							2.45085	-0.084406			-31.5287	69.7037	-31.5286	20.4068	-22.0687	0							2.36455	0.030771			-7.02786	0.572725	-5.80286	20.2103	4.00103	0							1.22501	-0.099719
-32.9132	1.96494	-32.9132	21.3445	-23.1013	0							2.4525	-0.084406			-31.5271	69.7027	-31.5271	20.4065	-22.0607	0							2.36613	0.028641			-7.02704	0.573067	-5.80121	20.2102	4.00926	0							1.22583	-0.099687
-32.9116	1.96947	-32.9116	21.3436	-23.0931	0							2.45414	-0.084417			-31.5255	69.7021	-31.5255	20.4064	-22.0528	0							2.36773	0.027294			-7.02622	0.573463	-5.79957	20.2102	4.01749	0							1.22665	-0.099687
-32.9099	1.97385	-32.9099	21.3428	-23.0848	0							2.45578	-0.084428			-31.5239	69.7024	-31.5239	20.4063	-22.0448	0							2.36931	0.027613			-7.02539	0.573936	-5.79792	20.2101	4.02572	0							1.22747	-0.099687
-32.9083	1.97801	-32.9083	21.3418	-23.0766	0							2.45743	-0.084439			-31.5223	69.703	-31.5223	20.406	-22.0369	0							2.3709	0.028474			-7.02457	0.574206	-5.79627	20.21	4.03395	0							1.2283	-0.099687
-32.9066	1.98237	-32.9066	21.3408	-23.0684	0							2.45908	-0.08445			-31.5207	69.7033	-31.5207	20.4057	-22.029	0							2.37249	0.029675			-7.02375	0.574317	-5.79463	20.21	4.04218	0							1.22912	-0.099687
-32.905	1.98629	-32.905	21.3398	-23.0601	0							2.46072	-0.084461			-31.5191	69.7035	-31.5191	20.4055	-22.021	0							2.37408	0.031069			-7.02292	0.574412	-5.79298	20.21	4.05041	0							1.22994	-0.099687
-32.9033	1.99007	-32.9033	21.3388	-23.0519	0							2.46237	-0.084472			-31.5176	69.7036	-31.5175	20.4053	-22.0131	0							2.37566	0.032208			-7.0221	0.574432	-5.79134	20.2101	4.05864	0							1.23076	-0.099687
-32.9017	1.99396	-32.9017	21.3379	-23.0437	0							2.46402	-0.084483			-31.516	69.7034	-31.5159	20.405	-22.0051	0							2.37725	0.033258			-7.02128	0.574306	-5.78969	20.2102	4.06687	0							1.23159	-0.099687
-32.9001	1.9974	-32.9001	21.337	-23.0354	0							2.46566	-0.084494			-31.5144	69.7026	-31.5144	20.4049	-21.9972	0							2.37884	0.03437			-7.02046	0.574163	-5.78805	20.2103	4.0751	0							1.23241	-0.099687
-32.8984	1.99992	-32.8984	21.336	-23.0272	0							2.46731	-0.084505			-31.5128	69.7017	-31.5128	20.4046	-21.9893	0							2.38043	0.034275			-7.01964	0.574085	-5.7864	20.2103	4.08333	0							1.23323	-0.099687
-32.8968	2.00298	-32.8968	21.335	-23.019	0							2.46895	-0.084516			-31.5112	69.7013	-31.5112	20.4044	-21.9813	0							2.38201	0.034641			-7.01881	0.574013	-5.78476	20.2102	4.09155	0							1.23406	-0.099687
-32.8951	2.00651	-32.8951	21.334	-23.0107	0							2.4706	-0.084528			-31.5096	69.7008	-31.5096	20.4042	-21.9734	0							2.38361	0.036054			-7.01799	0.573912	-5.78311	20.2101	4.09978	0							1.23488	-0.099687
-32.8935	2.00992	-32.8935	21.333	-23.0025	0							2.47224	-0.08454			-31.508	69.7002	-31.508	20.4041	-21.9654	0							2.38519	0.037308			-7.01717	0.573754	-5.78147	20.21	4.10801	0							1.2357	-0.099687
-32.8918	2.01312	-32.8918	21.332	-22.9943	0							2.47389	-0.084551			-31.5064	69.6997	-31.5064	20.4039	-21.9575	0							2.38678	0.039134			-7.01634	0.573471	-5.77982	20.2099	4.11624	0							1.23652	-0.099687
-32.8902	2.01646	-32.8902	21.331	-22.9861	0							2.47554	-0.084563			-31.5049	69.6999	-31.5048	20.4037	-21.9495	0							2.38837	0.039767			-7.01552	0.573065	-5.77818	20.2097	4.12447	0							1.23735	-0.099687
-32.8885	2.02004	-32.8885	21.33	-22.9778	0							2.47718	-0.084574			-31.5033	69.7006	-31.5032	20.4035	-21.9416	0							2.38996	0.03985			-7.0147	0.572659	-5.77653	20.2095	4.1327	0							1.23817	-0.099687
-32.8869	2.02284	-32.8869	21.3291	-22.9696	0							2.47883	-0.084586			-31.5017	69.7009	-31.5017	20.4032	-21.9337	0							2.39154	0.039933			-7.01388	0.572162	-5.77488	20.2095	4.14093	0							1.23899	-0.099687
-32.8852	2.02549	-32.8852	21.3282	-22.9614	0							2.48048	-0.084597			-31.5001	69.7008	-31.5001	20.4029	-21.9257	0							2.39313	0.040017			-7.01305	0.571634	-5.77324	20.2093	4.14916	0							1.23981	-0.099687
-32.8836	2.028	-32.8836	21.3272	-22.9531	0							2.48212	-0.084609			-31.4985	69.7005	-31.4985	20.4027	-21.9178	0							2.39472	0.0401			-7.01223	0.571465	-5.77159	20.2092	4.15739	0							1.24064	-0.099687
-32.8819	2.03071	-32.8819	21.3262	-22.9449	0							2.48377	-0.084621			-31.4969	69.7002	-31.4969	20.4025	-21.9098	0							2.39631	0.040183			-7.01141	0.571636	-5.76995	20.2091	4.16562	0							1.24146	-0.099687
-32.8803	2.03414	-32.8803	21.3254	-22.9367	0							2.48541	-0.084632			-31.4953	69.6998	-31.4953	20.4022	-21.9019	0							2.3979	0.040266			-7.01058	0.571826	-5.7683	20.2091	4.17385	0							1.24228	-0.099687
-32.8787	2.03795	-32.8787	21.3244	-22.9284	0							2.48706	-0.084644			-31.4937	69.6992	-31.4937	20.402	-21.894	0							2.39949	0.04035			-7.00976	0.572221	-5.76666	20.209	4.18208	0							1.2431	-0.099656
-32.877	2.04117	-32.877	21.3235	-22.9202	0							2.4887	-0.084657			-31.4922	69.6987	-31.4921	20.4016	-21.886	0							2.40107	0.040434			-7.00894	0.572796	-5.76501	20.2089	4.19031	0							1.24393	-0.099625
-32.8754	2.04338	-32.8754	21.3225	-22.912	0							2.49035	-0.084669			-31.4906	69.699	-31.4905	20.4014	-21.8781	0							2.40266	0.040518			-7.00812	0.573037	-5.76337	20.2087	4.19854	0							1.24475	-0.099594
-32.8737	2.04529	-32.8737	21.3215	-22.9037	0							2.492	-0.084681			-31.489	69.6991	-31.489	20.4011	-21.8701	0							2.40425	0.040602			-7.00729	0.573007	-5.76172	20.2086	4.20677	0							1.24557	-0.099563
-32.8721	2.04719	-32.8721	21.3205	-22.8955	0							2.49364	-0.084693			-31.4874	69.6987	-31.4874	20.4008	-21.8622	0							2.40584	0.040686			-7.00647	0.572954	-5.76008	20.2082	4.215	0							1.2464	-0.099532
-32.8704	2.04893	-32.8704	21.3195	-22.8873	0							2.49529	-0.084705			-31.4858	69.6982	-31.4858	20.4005	-21.8543	0							2.40742	0.04077			-7.00565	0.572828	-5.75843	20.208	4.22323	0							1.24722	-0.099501
-32.8688	2.05065	-32.8688	21.3185	-22.879	0							2.49694	-0.084717			-31.4842	69.6973	-31.4842	20.4001	-21.8463	0							2.40901	0.040854			-7.00483	0.572735	-5.75678	20.2078	4.23146	0							1.24804	-0.09947
-32.8671	2.05252	-32.8671	21.3174	-22.8708	0							2.49858	-0.08473			-31.4826	69.6957	-31.4826	20.3998	-21.8384	0							2.4106	0.040938			-7.004	0.572884	-5.75514	20.2076	4.23969	0							1.24886	-0.099438
-32.8655	2.05443	-32.8655	21.3164	-22.8626	0							2.50022	-0.084742			-31.481	69.6946	-31.481	20.3995	-21.8304	0							2.41219	0.041022			-7.00318	0.573119	-5.75349	20.2076	4.24792	0							1.24969	-0.099407
-32.8638	2.05651	-32.8638	21.3154	-22.8544	0							2.50187	-0.084754			-31.4794	69.6943	-31.4794	20.3993	-21.8225	0							2.41378	0.041106			-7.00236	0.573295	-5.75185	20.2075	4.25615	0							1.25051	-0.099376
-32.8622	2.05895	-32.8622	21.3145	-22.8461	0							2.50352	-0.084754			-31.4779	69.6943	-31.4778	20.399	-21.8145	0							2.41536	0.041191			-7.00153	0.573321	-5.7502	20.2074	4.26438	0							1.25133	-0.099376
-32.8606	2.06158	-32.8606	21.3135	-22.8379	0							2.50516	-0.084754			-31.4763	69.6938	-31.4762	20.3988	-21.8066	0							2.41695	0.041275			-7.00071	0.573409	-5.74856	20.2073	4.27261	0							1.25215	-0.099376
-32.8589	2.06425	-32.8589	21.3125	-22.8297	0							2.50681	-0.084754			-31.4747	69.6933	-31.4747	20.3986	-21.7987	0							2.41854	0.04136			-6.99989	0.573737	-5.74691	20.2073	4.28084	0							1.25298	-0.099376
-32.8573	2.0671	-32.8573	21.3115	-22.8214	0							2.50846	-0.084754			-31.4731	69.6926	-31.4731	20.3985	-21.7907	0							2.42013	0.041445			-6.99907	0.574066	-5.74527	20.2072	4.28906	0							1.2538	-0.099376
-32.8556	2.06984	-32.8556	21.3104	-22.8132	0							2.5101	-0.084754			-31.4715	69.6918	-31.4715	20.3983	-21.7828	0							2.42172	0.041529			-6.99824	0.574519	-5.74362	20.2072	4.2973	0							1.25462	-0.099376
-32.854	2.07217	-32.854	21.3094	-22.805	0							2.51175	-0.084754			-31.4699	69.6911	-31.4699	20.3981	-21.7748	0							2.42331	0.041254			-6.99742	0.575302	-5.74198	20.2071	4.30553	0							1.25544	-0.099376
-32.8523	2.0747	-32.8523	21.3084	-22.7967	0							2.51339	-0.084754			-31.4683	69.6904	-31.4683	20.398	-21.7669	0							2.42489	0.039365			-6.9966	0.575869	-5.74033	20.2072	4.31375	0							1.25627	-0.099376
-32.8507	2.07755	-32.8507	21.3074	-22.7885	0							2.51504	-0.084754			-31.4667	69.6898	-31.4667	20.3979	-21.759	0							2.42648	0.037748			-6.99578	0.575983	-5.73869	20.2072	4.32198	0							1.25709	-0.099376
-32.849	2.08094	-32.849	21.3065	-22.7803	0							2.51668	-0.084754			-31.4652	69.6896	-31.4651	20.3978	-21.751	0							2.42807	0.037003			-6.99495	0.576069	-5.73704	20.2071	4.33021	0							1.25791	-0.099376
-32.8474	2.0846	-32.8474	21.3056	-22.772	0							2.51833	-0.084754			-31.4636	69.6892	-31.4635	20.3979	-21.7431	0							2.42966	0.037249			-6.99413	0.575949	-5.73539	20.207	4.33844	0							1.25874	-0.099376
-32.8457	2.08775	-32.8457	21.3047	-22.7638	0							2.51998	-0.084767			-31.462	69.6885	-31.462	20.398	-21.7351	0							2.43124	0.037781			-6.99331	0.575451	-5.73375	20.207	4.34667	0							1.25956	-0.099346
-32.8441	2.09054	-32.8441	21.3038	-22.7556	0							2.52163	-0.084779			-31.4604	69.6883	-31.4604	20.3982	-21.7272	0							2.43283	0.038357			-6.99249	0.575123	-5.7321	20.207	4.3549	0							1.26038	-0.099315
-32.8424	2.09313	-32.8424	21.3027	-22.7473	0							2.52327	-0.084792			-31.4588	69.6886	-31.4588	20.3986	-21.7193	0							2.43442	0.037654			-6.99166	0.574946	-5.73046	20.2071	4.36313	0							1.2612	-0.099285
-32.8408	2.09519	-32.8408	21.3017	-22.7391	0							2.52492	-0.084805			-31.4572	69.6888	-31.4572	20.3991	-21.7113	0							2.43601	0.036602			-6.99084	0.574779	-5.72881	20.207	4.37136	0							1.26203	-0.099255
-32.8392	2.09653	-32.8392	21.3008	-22.7309	0							2.52656	-0.084818			-31.4556	69.6882	-31.4556	20.3998	-21.7034	0							2.43759	0.035394			-6.99002	0.574729	-5.72717	20.2069	4.37959	0							1.26285	-0.099224
-32.8375	2.09783	-32.8375	21.2998	-22.7227	0							2.52821	-0.08483			-31.454	69.6875	-31.454	20.4006	-21.6954	0							2.43919	0.03464			-6.98919	0.574873	-5.72552	20.2067	4.38782	0							1.26367	-0.099194
-32.8359	2.09996	-32.8359	21.2987	-22.7144	0							2.52985	-0.084843			-31.4525	69.6869	-31.4524	20.4016	-21.6875	0							2.44077	0.035098			-6.98837	0.574903	-5.72388	20.2066	4.39605	0							1.2645	-0.099163
-32.8342	2.10268	-32.8342	21.2977	-22.7062	0							2.5315	-0.084856			-31.4509	69.6865	-31.4508	20.4026	-21.6795	0							2.44236	0.036608			-6.98755	0.574787	-5.72223	20.2066	4.40428	0							1.26532	-0.099133
-32.8326	2.10539	-32.8326	21.2967	-22.698	0							2.53315	-0.084869			-31.4493	69.6861	-31.4492	20.4038	-21.6716	0							2.44395	0.038324			-6.98673	0.574648	-5.72059	20.2064	4.41251	0							1.26614	-0.099102
-32.8309	2.1081	-32.8309	21.2956	-22.6897	0							2.53479	-0.084881			-31.4477	69.6859	-31.4477	20.405	-21.6637	0							2.44554	0.038665			-6.9859	0.574256	-5.71894	20.2063	4.42074	0							1.26696	-0.099072
-32.8293	2.11092	-32.8293	21.2945	-22.6815	0							2.53644	-0.084895			-31.4461	69.6863	-31.4461	20.4062	-21.6557	0							2.44712	0.038576			-6.98508	0.57362	-5.7173	20.2062	4.42897	0							1.26779	-0.099072
-32.8276	2.11394	-32.8276	21.2935	-22.6733	0							2.53809	-0.084908			-31.4445	69.6873	-31.4445	20.4074	-21.6478	0							2.44871	0.039165			-6.98426	0.572897	-5.71565	20.2061	4.4372	0							1.26861	-0.099072
-32.826	2.11672	-32.826	21.2926	-22.665	0							2.53973	-0.084922			-31.4429	69.6885	-31.4429	20.4088	-21.6398	0							2.4503	0.04028			-6.98344	0.572046	-5.714	20.2059	4.44543	0							1.26943	-0.099072
-32.8243	2.11822	-32.8243	21.2915	-22.6568	0							2.54138	-0.084935			-31.4413	69.6896	-31.4413	20.4103	-21.6319	0							2.45189	0.041027			-6.98261	0.571209	-5.71236	20.2057	4.45366	0							1.27025	-0.099072
-32.8227	2.12001	-32.8227	21.2906	-22.6486	0							2.54302	-0.084948			-31.4397	69.6903	-31.4397	20.4118	-21.624	0							2.45348	0.041815			-6.98179	0.570519	-5.71071	20.2056	4.46189	0							1.27108	-0.099072
-32.821	2.12252	-32.821	21.2895	-22.6403	0							2.54467	-0.084962			-31.4382	69.6904	-31.4381	20.4134	-21.616	0							2.45507	0.042956			-6.98097	0.57005	-5.70907	20.2053	4.47012	0							1.2719	-0.099072
-32.8194	2.1252	-32.8194	21.2885	-22.6321	0							2.54631	-0.084975			-31.4366	69.69	-31.4365	20.4151	-21.6081	0							2.45665	0.043196			-6.98015	0.569727	-5.70742	20.2052	4.47835	0							1.27272	-0.099072
-32.8178	2.12757	-32.8178	21.2875	-22.6239	0							2.54796	-0.084988			-31.435	69.6899	-31.435	20.4168	-21.6001	0							2.45824	0.043495			-6.97932	0.569549	-5.70578	20.2051	4.48658	0							1.27354	-0.099072
-32.8161	2.12981	-32.8161	21.2865	-22.6156	0							2.54961	-0.085002			-31.4334	69.6902	-31.4334	20.4184	-21.5922	0							2.45983	0.043581			-6.9785	0.56937	-5.70413	20.2049	4.49481	0							1.27437	-0.099072
-32.8145	2.13163	-32.8145	21.2854	-22.6074	0							2.55125	-0.085015			-31.4318	69.6908	-31.4318	20.4201	-21.5843	0							2.46142	0.043667			-6.97768	0.569228	-5.70249	20.2047	4.50304	0							1.27519	-0.099072
-32.8128	2.13468	-32.8128	21.2844	-22.5992	0							2.5529	-0.085029			-31.4302	69.6919	-31.4302	20.4219	-21.5763	0							2.463	0.043754			-6.97685	0.569112	-5.70084	20.2046	4.51127	0							1.27601	-0.099072
-32.8112	2.13767	-32.8112	21.2835	-22.591	0							2.55454	-0.085043			-31.4286	69.6935	-31.4286	20.4237	-21.5684	0							2.46459	0.043478			-6.97603	0.569057	-5.69919	20.2045	4.5195	0							1.27684	-0.099072
-32.8095	2.14044	-32.8095	21.2827	-22.5827	0							2.55619	-0.085057			-31.427	69.6955	-31.427	20.4255	-21.5604	0							2.46618	0.042534			-6.97521	0.569029	-5.69755	20.2044	4.52772	0							1.27766	-0.099072
-32.8079	2.14281	-32.8079	21.2818	-22.5745	0							2.55783	-0.085071			-31.4255	69.6973	-31.4254	20.4273	-21.5525	0							2.46777	0.041645			-6.97439	0.569001	-5.6959	20.2042	4.53595	0							1.27848	-0.099072
-32.8062	2.14395	-32.8062	21.2808	-22.5663	0							2.55948	-0.085085			-31.4239	69.6984	-31.4238	20.4292	-21.5445	0							2.46936	0.040799			-6.97356	0.569013	-5.69426	20.2042	4.54418	0							1.2793	-0.099072
-32.8046	2.14476	-32.8046	21.2799	-22.558	0							2.56113	-0.085099			-31.4223	69.6991	-31.4223	20.4309	-21.5366	0							2.47094	0.04022			-6.97274	0.569042	-5.69261	20.2041	4.55241	0							1.28013	-0.099072
-32.8029	2.14608	-32.8029	21.2789	-22.5498	0							2.56277	-0.085113			-31.4207	69.6998	-31.4207	20.4326	-21.5287	0							2.47253	0.040674			-6.97192	0.569242	-5.69097	20.2039	4.56064	0							1.28095	-0.099072
-32.8013	2.14747	-32.8013	21.278	-22.5416	0							2.56442	-0.085127			-31.4191	69.7002	-31.4191	20.4343	-21.5207	0							2.47412	0.040721			-6.9711	0.569483	-5.68932	20.2037	4.56887	0							1.28177	-0.099072
-32.7996	2.14914	-32.7996	21.2772	-22.5333	0							2.56607	-0.085141			-31.4175	69.7003	-31.4175	20.4359	-21.5128	0							2.47571	0.040667			-6.97027	0.569736	-5.68768	20.2036	4.5771	0							1.2826	-0.099072
-32.798	2.15103	-32.798	21.2763	-22.5251	0							2.56771	-0.085155			-31.4159	69.7006	-31.4159	20.4375	-21.5048	0							2.4773	0.040876			-6.96945	0.569909	-5.68603	20.2035	4.58533	0							1.28342	-0.099072
-32.7964	2.15268	-32.7964	21.2754	-22.5169	0							2.56936	-0.085155			-31.4143	69.7019	-31.4143	20.4391	-21.4969	0							2.47889	0.040807			-6.96863	0.570005	-5.68439	20.2034	4.59356	0							1.28424	-0.099042
-32.7947	2.15365	-32.7947	21.2745	-22.5086	0							2.571	-0.085155			-31.4128	69.7043	-31.4127	20.4406	-21.489	0							2.48047	0.039747			-6.9678	0.569796	-5.68274	20.2032	4.60179	0							1.28506	-0.099012
-32.7931	2.15492	-32.7931	21.2737	-22.5004	0							2.57265	-0.085155			-31.4112	69.7068	-31.4111	20.4421	-21.481	0							2.48206	0.038668			-6.96698	0.569415	-5.6811	20.2031	4.61002	0							1.28589	-0.098983
-32.7914	2.15601	-32.7914	21.2728	-22.4922	0							2.5743	-0.085155			-31.4096	69.7092	-31.4095	20.4436	-21.4731	0							2.48365	0.039135			-6.96616	0.569043	-5.67945	20.203	4.61825	0							1.28671	-0.098953
-32.7898	2.15721	-32.7898	21.2719	-22.484	0							2.57594	-0.085155			-31.408	69.7115	-31.408	20.4451	-21.4651	0							2.48524	0.040957			-6.96534	0.568684	-5.67781	20.2028	4.62648	0							1.28753	-0.098923
-32.7881	2.15854	-32.7881	21.2711	-22.4757	0							2.57759	-0.085155			-31.4064	69.7138	-31.4064	20.4464	-21.4572	0							2.48682	0.041607			-6.96451	0.568371	-5.67616	20.2027	4.63471	0							1.28835	-0.098893
-32.7865	2.15966	-32.7865	21.2702	-22.4675	0							2.57924	-0.085155			-31.4048	69.7161	-31.4048	20.4477	-21.4492	0							2.48841	0.041707			-6.96369	0.568141	-5.67451	20.2025	4.64294	0							1.28918	-0.098863
-32.7848	2.16157	-32.7848	21.2692	-22.4593	0							2.58088	-0.085155			-31.4032	69.7179	-31.4032	20.4488	-21.4413	0							2.49	0.042113			-6.96287	0.567951	-5.67287	20.2024	4.65117	0							1.29	-0.098834
-32.7832	2.16517	-32.7832	21.2683	-22.451	0							2.58253	-0.085155			-31.4016	69.7196	-31.4016	20.4499	-21.4334	0							2.49159	0.04255			-6.96205	0.56784	-5.67122	20.2024	4.6594	0							1.29082	-0.098804
-32.7815	2.16829	-32.7815	21.2673	-22.4428	0							2.58417	-0.085155			-31.4	69.7216	-31.4	20.4509	-21.4254	0							2.49318	0.042532			-6.96122	0.567841	-5.66958	20.2023	4.66763	0							1.29164	-0.098774
-32.7799	2.16988	-32.7799	21.2663	-22.4346	0							2.58582	-0.085169			-31.3985	69.7238	-31.3984	20.4519	-21.4175	0							2.49477	0.043784			-6.9604	0.567991	-5.66793	20.2022	4.67586	0							1.29247	-0.098774
-32.7783	2.17113	-32.7783	21.2655	-22.4263	0							2.58746	-0.085184			-31.3969	69.7261	-31.3968	20.453	-21.4095	0							2.49635	0.04547			-6.95958	0.568273	-5.66629	20.2021	4.68409	0							1.29329	-0.098774
-32.7766	2.1726	-32.7766	21.2645	-22.4181	0							2.58911	-0.085199			-31.3953	69.7287	-31.3953	20.4539	-21.4016	0							2.49794	0.045673			-6.95876	0.568593	-5.66464	20.2021	4.69232	0							1.29411	-0.098774
-32.775	2.17415	-32.775	21.2636	-22.4099	0							2.59076	-0.085213			-31.3937	69.7313	-31.3937	20.4549	-21.3937	0							2.49953	0.045762			-6.95793	0.569051	-5.663	20.2021	4.70055	0							1.29494	-0.098774
-32.7733	2.17679	-32.7733	21.2627	-22.4016	0							2.5924	-0.085228			-31.3921	69.7335	-31.3921	20.4558	-21.3857	0							2.50112	0.04585			-6.95711	0.569689	-5.66135	20.2021	4.70878	0							1.29576	-0.098774
-32.7717	2.17908	-32.7717	21.2618	-22.3934	0							2.59405	-0.085242			-31.3905	69.7353	-31.3905	20.4566	-21.3778	0							2.50271	0.045938			-6.95629	0.570141	-5.6597	20.2021	4.71701	0							1.29658	-0.098774
-32.77	2.18109	-32.77	21.2609	-22.3852	0							2.59569	-0.085257			-31.3889	69.7377	-31.3889	20.4575	-21.3698	0							2.50429	0.046026			-6.95546	0.57033	-5.65806	20.202	4.72523	0							1.2974	-0.098774
-32.7684	2.18274	-32.7684	21.2601	-22.3769	0							2.59734	-0.085272			-31.3873	69.7399	-31.3873	20.4585	-21.3619	0							2.50588	0.046114			-6.95464	0.570491	-5.65641	20.2019	4.73346	0							1.29823	-0.098774
-32.7667	2.18437	-32.7667	21.2591	-22.3687	0							2.59898	-0.085286			-31.3858	69.7416	-31.3857	20.4594	-21.354	0							2.50747	0.046202			-6.95382	0.570385	-5.65477	20.2018	4.74169	0							1.29905	-0.098774
-32.7651	2.18621	-32.7651	21.2579	-22.3605	0							2.60063	-0.085301			-31.3842	69.7434	-31.3841	20.4604	-21.346	0							2.50906	0.04629			-6.953	0.57002	-5.65312	20.2018	4.74993	0							1.29987	-0.098774
-32.7634	2.18849	-32.7634	21.2569	-22.3523	0							2.60228	-0.085316			-31.3826	69.7458	-31.3826	20.4613	-21.3381	0							2.51065	0.046379			-6.95217	0.56993	-5.65148	20.2016	4.75815	0							1.30069	-0.098745
-32.7618	2.19112	-32.7618	21.2558	-22.344	0							2.60392	-0.085331			-31.381	69.7495	-31.381	20.4622	-21.3301	0							2.51223	0.046468			-6.95135	0.570122	-5.64983	20.2014	4.76638	0							1.30152	-0.098716
-32.7601	2.1944	-32.7601	21.2548	-22.3358	0							2.60557	-0.085347			-31.3794	69.7534	-31.3794	20.4631	-21.3222	0							2.51382	0.046557			-6.95053	0.570337	-5.64819	20.2012	4.77461	0							1.30234	-0.098686
-32.7585	2.1979	-32.7585	21.2538	-22.3276	0							2.60722	-0.085362			-31.3778	69.7567	-31.3778	20.464	-21.3142	0							2.51541	0.046646			-6.9497	0.570665	-5.64654	20.2008	4.78284	0							1.30316	-0.098657
-32.7569	2.20126	-32.7569	21.2527	-22.3193	0							2.60886	-0.085377			-31.3762	69.759	-31.3762	20.4647	-21.3063	0							2.517	0.046735			-6.94888	0.571063	-5.6449	20.2005	4.79107	0							1.30399	-0.098628
-32.7552	2.2045	-32.7552	21.2517	-22.3111	0							2.61051	-0.085392			-31.3746	69.7612	-31.3746	20.4656	-21.2984	0							2.51858	0.046823			-6.94806	0.571304	-5.64325	20.2003	4.7993	0							1.30481	-0.098599
-32.7536	2.20693	-32.7536	21.2506	-22.3029	0							2.61215	-0.085407			-31.3731	69.7643	-31.373	20.4664	-21.2904	0							2.52017	0.046912			-6.94724	0.571408	-5.64161	20.2	4.80753	0							1.30563	-0.09857
-32.7519	2.20817	-32.7519	21.2495	-22.2946	0							2.6138	-0.085423			-31.3715	69.7669	-31.3714	20.4672	-21.2825	0							2.52176	0.047001			-6.94641	0.571456	-5.63996	20.1998	4.81576	0							1.30645	-0.098541
-32.7503	2.20926	-32.7503	21.2483	-22.2864	0							2.61544	-0.085438			-31.3699	69.7691	-31.3698	20.468	-21.2745	0							2.52335	0.04709			-6.94559	0.571339	-5.63832	20.1995	4.82399	0							1.30728	-0.098512
-32.7486	2.21145	-32.7486	21.2473	-22.2782	0							2.61709	-0.085453			-31.3683	69.7713	-31.3683	20.4688	-21.2666	0							2.52494	0.047179			-6.94477	0.571192	-5.63667	20.1994	4.83222	0							1.3081	-0.098482
-32.747	2.21394	-32.747	21.2463	-22.2699	0							2.61874	-0.085469			-31.3667	69.7737	-31.3667	20.4698	-21.2587	0							2.52653	0.047268			-6.94395	0.5713	-5.63502	20.1993	4.84045	0							1.30892	-0.098482
-32.7453	2.21552	-32.7453	21.2453	-22.2617	0							2.62038	-0.085485			-31.3651	69.7763	-31.3651	20.4707	-21.2507	0							2.52811	0.047358			-6.94312	0.571567	-5.63338	20.1993	4.84868	0							1.30974	-0.098482
-32.7437	2.21599	-32.7437	21.2444	-22.2535	0							2.62203	-0.085501			-31.3635	69.7788	-31.3635	20.4716	-21.2428	0							2.5297	0.047447			-6.9423	0.571785	-5.63173	20.1992	4.85691	0							1.31057	-0.098482
-32.742	2.21622	-32.742	21.2434	-22.2452	0							2.62368	-0.085517			-31.3619	69.7812	-31.3619	20.4724	-21.2348	0							2.53129	0.047537			-6.94148	0.571868	-5.63009	20.1992	4.86514	0							1.31139	-0.098482
-32.7404	2.21709	-32.7404	21.2424	-22.237	0							2.62532	-0.085533			-31.3604	69.7835	-31.3603	20.4733	-21.2269	0							2.53288	0.047626			-6.94065	0.571812	-5.62844	20.1992	4.87337	0							1.31221	-0.098482
-32.7387	2.21868	-32.7387	21.2413	-22.2288	0							2.62697	-0.085548			-31.3588	69.7857	-31.3587	20.4742	-21.219	0							2.53447	0.047716			-6.93983	0.571583	-5.6268	20.199	4.8816	0							1.31303	-0.098482
-32.7371	2.2213	-32.7371	21.2402	-22.2206	0							2.62861	-0.085564			-31.3572	69.7883	-31.3571	20.475	-21.211	0							2.53605	0.047805			-6.93901	0.571201	-5.62515	20.1989	4.88983	0							1.31386	-0.098482
-32.7355	2.22429	-32.7355	21.2391	-22.2123	0							2.63026	-0.08558			-31.3556	69.7913	-31.3556	20.4759	-21.2031	0							2.53764	0.047895			-6.93819	0.570896	-5.62351	20.199	4.89806	0							1.31468	-0.098482
-32.7338	2.227	-32.7338	21.2381	-22.2041	0							2.63191	-0.085596			-31.354	69.7939	-31.354	20.4768	-21.1951	0							2.53923	0.047897			-6.93736	0.570796	-5.62186	20.1989	4.90629	0							1.3155	-0.098482
-32.7322	2.22858	-32.7322	21.2371	-22.1959	0							2.63355	-0.085612			-31.3524	69.796	-31.3524	20.4777	-21.1872	0							2.54082	0.047299			-6.93654	0.570792	-5.62021	20.1987	4.91452	0							1.31633	-0.098482
-32.7305	2.22908	-32.7305	21.2362	-22.1876	0							2.6352	-0.085612			-31.3508	69.7984	-31.3508	20.4785	-21.1792	0							2.5424	0.04741			-6.93572	0.570755	-5.61857	20.1985	4.92275	0							1.31715	-0.098454
-32.7289	2.22914	-32.7289	21.2352	-22.1794	0							2.63684	-0.085612			-31.3492	69.8015	-31.3492	20.4794	-21.1713	0							2.54399	0.047413			-6.9349	0.5707	-5.61693	20.1985	4.93098	0							1.31797	-0.098425
-32.7272	2.22942	-32.7272	21.2343	-22.1712	0							2.63849	-0.085612			-31.3476	69.8043	-31.3476	20.4803	-21.1634	0							2.54558	0.046389			-6.93407	0.57056	-5.61528	20.1984	4.93921	0							1.31879	-0.098397
-32.7256	2.23008	-32.7256	21.2335	-22.1629	0							2.64013	-0.085612			-31.3461	69.8067	-31.346	20.4812	-21.1554	0							2.54717	0.045025			-6.93325	0.570181	-5.61363	20.1983	4.94743	0							1.31962	-0.098368
-32.7239	2.23093	-32.7239	21.2326	-22.1547	0							2.64178	-0.085612			-31.3445	69.8094	-31.3444	20.482	-21.1475	0							2.54876	0.044263			-6.93243	0.569769	-5.61199	20.1982	4.95566	0							1.32044	-0.09834
-32.7223	2.23171	-32.7223	21.2315	-22.1465	0							2.64343	-0.085612			-31.3429	69.812	-31.3429	20.4829	-21.1395	0							2.55035	0.044089			-6.93161	0.569321	-5.61034	20.1981	4.96389	0							1.32126	-0.098311
-32.7206	2.2319	-32.7206	21.2305	-22.1382	0							2.64507	-0.085612			-31.3413	69.8142	-31.3413	20.4838	-21.1316	0							2.55193	0.044662			-6.93078	0.568917	-5.6087	20.1981	4.97212	0							1.32208	-0.098283
-32.719	2.23116	-32.719	21.2295	-22.13	0							2.64672	-0.085612			-31.3397	69.8151	-31.3397	20.4846	-21.1237	0							2.55352	0.04609			-6.92996	0.568819	-5.60705	20.1981	4.98035	0							1.32291	-0.098254
-32.7174	2.23066	-32.7174	21.2285	-22.1218	0							2.64837	-0.085612			-31.3381	69.8165	-31.3381	20.4853	-21.1157	0							2.55511	0.04751			-6.92914	0.569146	-5.60541	20.1981	4.98858	0							1.32373	-0.098226
-32.7157	2.2315	-32.7157	21.2275	-22.1136	0							2.65001	-0.085612			-31.3365	69.819	-31.3365	20.486	-21.1078	0							2.5567	0.047782			-6.92831	0.569513	-5.60376	20.198	4.99681	0							1.32455	-0.098197
-32.7141	2.23282	-32.7141	21.2266	-22.1053	0							2.65166	-0.085628			-31.3349	69.8227	-31.3349	20.4866	-21.0998	0							2.55829	0.047133			-6.92749	0.569978	-5.60212	20.1978	5.00504	0							1.32538	-0.098197
-32.7124	2.2345	-32.7124	21.2255	-22.0971	0							2.6533	-0.085645			-31.3334	69.8266	-31.3333	20.4872	-21.0919	0							2.55987	0.046675			-6.92667	0.570426	-5.60047	20.1978	5.01327	0							1.3262	-0.098197
-32.7108	2.23714	-32.7108	21.2244	-22.0889	0							2.65495	-0.085661			-31.3318	69.8298	-31.3317	20.4879	-21.084	0							2.56146	0.046136			-6.92585	0.570791	-5.59882	20.1977	5.0215	0							1.32702	-0.098197
-32.7091	2.2404	-32.7091	21.2233	-22.0806	0							2.65659	-0.085678			-31.3302	69.8322	-31.3301	20.4886	-21.076	0							2.56305	0.045333			-6.92502	0.571105	-5.59718	20.1976	5.02973	0							1.32784	-0.098197
-32.7075	2.24316	-32.7075	21.2223	-22.0724	0							2.65824	-0.085694			-31.3286	69.8341	-31.3286	20.4892	-21.0681	0							2.56464	0.044965			-6.9242	0.571406	-5.59553	20.1975	5.03796	0							1.32867	-0.098197
-32.7058	2.24497	-32.7058	21.2212	-22.0642	0							2.65989	-0.085711			-31.327	69.8359	-31.327	20.4898	-21.0601	0							2.56623	0.045425			-6.92338	0.57169	-5.59389	20.1975	5.04619	0							1.32949	-0.098197
-32.7042	2.24745	-32.7042	21.2201	-22.0559	0							2.66153	-0.085727			-31.3254	69.8374	-31.3254	20.4906	-21.0522	0							2.56781	0.047057			-6.92256	0.572053	-5.59224	20.1975	5.05442	0							1.33031	-0.098197
-32.7025	2.25094	-32.7025	21.219	-22.0477	0							2.66318	-0.085744			-31.3238	69.8388	-31.3238	20.4912	-21.0442	0							2.5694	0.049507			-6.92173	0.572835	-5.5906	20.1974	5.06265	0							1.33113	-0.098197
-32.7009	2.25419	-32.7009	21.218	-22.0395	0							2.66482	-0.08576			-31.3222	69.8401	-31.3222	20.4918	-21.0363	0							2.57099	0.049794			-6.92091	0.573596	-5.58895	20.1972	5.07088	0							1.33196	-0.098197
-32.6992	2.2566	-32.6992	21.2171	-22.0312	0							2.66647	-0.085777			-31.3206	69.8419	-31.3206	20.4924	-21.0284	0							2.57258	0.049885			-6.92009	0.574222	-5.58731	20.1971	5.07911	0							1.33278	-0.098197
-32.6976	2.25898	-32.6976	21.2162	-22.023	0							2.66812	-0.085794			-31.3191	69.8438	-31.319	20.493	-21.0204	0							2.57416	0.049977			-6.91927	0.57473	-5.58566	20.1969	5.08734	0							1.3336	-0.098169
-32.696	2.26159	-32.696	21.2152	-22.0148	0							2.66976	-0.085811			-31.3175	69.8458	-31.3174	20.4934	-21.0125	0							2.57575	0.050069			-6.91844	0.575007	-5.58402	20.1968	5.09557	0							1.33443	-0.098141
-32.6943	2.26319	-32.6943	21.2143	-22.0065	0							2.67141	-0.085828			-31.3159	69.8473	-31.3159	20.4939	-21.0045	0							2.57734	0.05016			-6.91762	0.574815	-5.58237	20.1967	5.1038	0							1.33525	-0.098113
-32.6927	2.26392	-32.6927	21.2134	-21.9983	0							2.67305	-0.085846			-31.3143	69.8486	-31.3143	20.4944	-20.9966	0							2.57893	0.050252			-6.9168	0.574585	-5.58073	20.1966	5.11203	0							1.33607	-0.098086
-32.691	2.26381	-32.691	21.2125	-21.9901	0							2.6747	-0.085863			-31.3127	69.8506	-31.3127	20.4948	-20.9887	0							2.58052	0.050343			-6.91597	0.574136	-5.57908	20.1965	5.12026	0							1.33689	-0.098058
-32.6894	2.26438	-32.6894	21.2115	-21.9819	0							2.67635	-0.08588			-31.3111	69.8533	-31.3111	20.4952	-20.9807	0							2.58211	0.050435			-6.91515	0.573549	-5.57744	20.1965	5.12849	0							1.33772	-0.09803
-32.6877	2.26646	-32.6877	21.2107	-21.9736	0							2.67799	-0.085897			-31.3095	69.8562	-31.3095	20.4956	-20.9728	0							2.58369	0.050527			-6.91433	0.573043	-5.57579	20.1965	5.13672	0							1.33854	-0.098002
-32.6861	2.26891	-32.6861	21.2098	-21.9654	0							2.67964	-0.085914			-31.3079	69.8586	-31.3079	20.4959	-20.9648	0							2.58528	0.050618			-6.91351	0.572631	-5.57414	20.1965	5.14495	0							1.33936	-0.097974
-32.6844	2.27133	-32.6844	21.2089	-21.9572	0							2.68128	-0.085932			-31.3064	69.8601	-31.3063	20.4963	-20.9569	0							2.58687	0.05071			-6.91268	0.572237	-5.5725	20.1966	5.15318	0							1.34018	-0.097946
-32.6828	2.27344	-32.6828	21.2078	-21.9489	0							2.68293	-0.085949			-31.3048	69.8606	-31.3047	20.4967	-20.9489	0							2.58846	0.050801			-6.91186	0.572277	-5.57085	20.1966	5.16141	0							1.34101	-0.097918
-32.6811	2.27498	-32.6811	21.2068	-21.9407	0							2.68457	-0.085966			-31.3032	69.8607	-31.3031	20.4972	-20.941	0							2.59005	0.050894			-6.91104	0.572489	-5.56921	20.1967	5.16964	0							1.34183	-0.097918
-32.6795	2.2758	-32.6795	21.2058	-21.9325	0							2.68622	-0.085984			-31.3016	69.8611	-31.3016	20.4976	-20.9331	0							2.59163	0.050986			-6.91021	0.572532	-5.56756	20.1969	5.17786	0							1.34265	-0.097918
-32.6778	2.2774	-32.6778	21.2048	-21.9242	0							2.68787	-0.086002			-31.3	69.862	-31.3	20.498	-20.9251	0							2.59322	0.051078			-6.90939	0.572472	-5.56592	20.197	5.18609	0							1.34347	-0.097918
-32.6762	2.27949	-32.6762	21.2037	-21.916	0							2.68951	-0.08602			-31.2984	69.8634	-31.2984	20.4984	-20.9172	0							2.59481	0.05117			-6.90857	0.572361	-5.56427	20.1972	5.19432	0							1.3443	-0.097918
-32.6746	2.28044	-32.6746	21.2027	-21.9078	0							2.69116	-0.086038			-31.2968	69.8646	-31.2968	20.4988	-20.9092	0							2.5964	0.051263			-6.90775	0.572091	-5.56263	20.1973	5.20255	0							1.34512	-0.097918
-32.6729	2.28122	-32.6729	21.2018	-21.8995	0							2.69281	-0.086056			-31.2952	69.8649	-31.2952	20.4992	-20.9013	0							2.59798	0.051355			-6.90692	0.571768	-5.56098	20.1973	5.21078	0							1.34594	-0.097918
-32.6713	2.28251	-32.6713	21.2008	-21.8913	0							2.69445	-0.086073			-31.2937	69.865	-31.2936	20.4995	-20.8934	0							2.59958	0.051447			-6.9061	0.571394	-5.55934	20.1974	5.21901	0							1.34677	-0.097918
-32.6696	2.28405	-32.6696	21.2	-21.8831	0							2.6961	-0.086091			-31.2921	69.8652	-31.292	20.5001	-20.8854	0							2.60116	0.05154			-6.90528	0.571001	-5.55769	20.1977	5.22724	0							1.34759	-0.097918
-32.668	2.28601	-32.668	21.1992	-21.8748	0							2.69774	-0.086109			-31.2905	69.8657	-31.2904	20.5005	-20.8775	0							2.60275	0.051632			-6.90446	0.570705	-5.55605	20.198	5.23547	0							1.34841	-0.097918
-32.6663	2.28751	-32.6663	21.1982	-21.8666	0							2.69939	-0.086127			-31.2889	69.8666	-31.2889	20.5008	-20.8695	0							2.60434	0.051724			-6.90363	0.570596	-5.5544	20.1985	5.2437	0							1.34923	-0.097918
-32.6647	2.28864	-32.6647	21.1972	-21.8584	0							2.70104	-0.086127			-31.2873	69.8681	-31.2873	20.5011	-20.8616	0							2.60593	0.051817			-6.90281	0.570558	-5.55275	20.1991	5.25193	0							1.35006	-0.097918
-32.663	2.28921	-32.663	21.1963	-21.8502	0							2.70268	-0.086127			-31.2857	69.8694	-31.2857	20.5015	-20.8537	0							2.60751	0.05191			-6.90199	0.570533	-5.55111	20.1998	5.26016	0							1.35088	-0.097918
-32.6614	2.28956	-32.6614	21.1953	-21.8419	0							2.70433	-0.086127			-31.2841	69.8707	-31.2841	20.5018	-20.8457	0							2.6091	0.052003			-6.90116	0.570514	-5.54946	20.2008	5.26839	0							1.3517	-0.097918
-32.6597	2.29006	-32.6597	21.1943	-21.8337	0							2.70598	-0.086127			-31.2825	69.8722	-31.2825	20.5021	-20.8378	0							2.61069	0.052096			-6.90034	0.570583	-5.54782	20.2019	5.27662	0							1.35252	-0.097918
-32.6581	2.29131	-32.6581	21.1934	-21.8255	0							2.70762	-0.086127			-31.2809	69.8738	-31.2809	20.5024	-20.8298	0							2.61228	0.052189			-6.89952	0.570787	-5.54617	20.2032	5.28485	0							1.35335	-0.097918
-32.6564	2.29221	-32.6564	21.1925	-21.8172	0							2.70927	-0.086127			-31.2794	69.8747	-31.2793	20.5028	-20.8219	0							2.61387	0.052282			-6.8987	0.57092	-5.54453	20.2046	5.29308	0							1.35417	-0.097918
-32.6548	2.29235	-32.6548	21.1917	-21.809	0							2.71091	-0.086127			-31.2778	69.8757	-31.2777	20.5031	-20.8139	0							2.61546	0.052375			-6.89787	0.570868	-5.54288	20.2062	5.30131	0							1.35499	-0.097918
-32.6532	2.29234	-32.6532	21.1908	-21.8008	0							2.71256	-0.086127			-31.2762	69.8767	-31.2762	20.5035	-20.806	0							2.61704	0.052468			-6.89705	0.570747	-5.54124	20.2081	5.30954	0							1.35582	-0.097918
-32.6515	2.29304	-32.6515	21.1898	-21.7925	0							2.7142	-0.086127			-31.2746	69.8775	-31.2746	20.5039	-20.7981	0							2.61863	0.052561			-6.89623	0.570482	-5.53959	20.21	5.31777	0							1.35664	-0.097918
-32.6499	2.29531	-32.6499	21.1887	-21.7843	0							2.71585	-0.086127			-31.273	69.878	-31.273	20.5042	-20.7901	0							2.62022	0.052654			-6.89541	0.570035	-5.53794	20.2121	5.326	0							1.35746	-0.097918
-32.6482	2.29807	-32.6482	21.1877	-21.7761	0							2.71749	-0.086145			-31.2714	69.878	-31.2714	20.5046	-20.7822	0							2.62181	0.052747			-6.89458	0.569646	-5.5363	20.2141	5.33423	0							1.35828	-0.097891
-32.6466	2.29921	-32.6466	21.1867	-21.7678	0							2.71914	-0.086164			-31.2698	69.8775	-31.2698	20.505	-20.7742	0							2.62339	0.052841			-6.89376	0.569388	-5.53465	20.2162	5.34246	0							1.35911	-0.097864
-32.6449	2.30036	-32.6449	21.1858	-21.7596	0							2.72079	-0.086182			-31.2682	69.8766	-31.2682	20.5053	-20.7663	0							2.62498	0.052935			-6.89294	0.569164	-5.53301	20.2183	5.35069	0							1.35993	-0.097836
-32.6433	2.30168	-32.6433	21.185	-21.7514	0							2.72243	-0.086201			-31.2667	69.8757	-31.2666	20.5056	-20.7584	0							2.62657	0.053028			-6.89212	0.569118	-5.53136	20.2206	5.35891	0							1.36075	-0.097809
-32.6416	2.30299	-32.6416	21.1839	-21.7431	0							2.72408	-0.086219			-31.2651	69.8758	-31.265	20.5059	-20.7504	0							2.62816	0.053122			-6.89129	0.569227	-5.52972	20.2229	5.36715	0							1.36157	-0.097782
-32.64	2.30463	-32.64	21.1828	-21.7349	0							2.72572	-0.086238			-31.2635	69.8771	-31.2635	20.5063	-20.7425	0							2.62975	0.053216			-6.89047	0.569259	-5.52807	20.2252	5.37538	0							1.3624	-0.097755
-32.6383	2.30746	-32.6383	21.1818	-21.7267	0							2.72737	-0.086256			-31.2619	69.8789	-31.2619	20.5066	-20.7345	0							2.63133	0.053309			-6.88965	0.569207	-5.52643	20.2275	5.38361	0							1.36322	-0.097727
-32.6367	2.31057	-32.6367	21.1808	-21.7185	0							2.72901	-0.086275			-31.2603	69.8806	-31.2603	20.5069	-20.7266	0							2.63292	0.053403			-6.88882	0.569021	-5.52478	20.23	5.39183	0							1.36404	-0.0977
-32.6351	2.31297	-32.6351	21.1797	-21.7102	0							2.73066	-0.086293			-31.2587	69.8822	-31.2587	20.5073	-20.7187	0							2.63451	0.053496			-6.888	0.568436	-5.52314	20.2326	5.40006	0							1.36486	-0.097673
-32.6334	2.31512	-32.6334	21.1785	-21.702	0							2.73231	-0.086312			-31.2571	69.8841	-31.2571	20.5077	-20.7107	0							2.6361	0.05359			-6.88718	0.567625	-5.52149	20.2351	5.40829	0							1.36569	-0.097646
-32.6318	2.31747	-32.6318	21.1773	-21.6938	0							2.73395	-0.086331			-31.2555	69.8857	-31.2555	20.5081	-20.7028	0							2.63769	0.053684			-6.88636	0.566988	-5.51985	20.2378	5.41652	0							1.36651	-0.097646
-32.6301	2.31938	-32.6301	21.176	-21.6855	0							2.7356	-0.08635			-31.254	69.8872	-31.2539	20.5085	-20.6948	0							2.63928	0.053779			-6.88553	0.566484	-5.5182	20.2403	5.42475	0							1.36733	-0.097646
-32.6285	2.32163	-32.6285	21.1748	-21.6773	0							2.73725	-0.086369			-31.2524	69.8888	-31.2523	20.5088	-20.6869	0							2.64086	0.053873			-6.88471	0.566025	-5.51656	20.2429	5.43298	0							1.36816	-0.097646
-32.6268	2.32367	-32.6268	21.1736	-21.6691	0							2.73889	-0.086389			-31.2508	69.8904	-31.2507	20.5092	-20.6789	0							2.64245	0.053967			-6.88389	0.565641	-5.51491	20.2456	5.44121	0							1.36898	-0.097646
-32.6252	2.32487	-32.6252	21.1726	-21.6608	0							2.74054	-0.086408			-31.2492	69.8917	-31.2492	20.5095	-20.671	0							2.64404	0.054062			-6.88307	0.565239	-5.51326	20.2483	5.44944	0							1.3698	-0.097646
-32.6235	2.32523	-32.6235	21.1715	-21.6526	0							2.74218	-0.086427			-31.2476	69.8925	-31.2476	20.5099	-20.6631	0							2.64563	0.054156			-6.88224	0.56475	-5.51162	20.2511	5.45767	0							1.37062	-0.097646
-32.6219	2.32566	-32.6219	21.1703	-21.6444	0							2.74383	-0.086446			-31.246	69.893	-31.246	20.5102	-20.6551	0							2.64721	0.05425			-6.88142	0.564225	-5.50997	20.2539	5.4659	0							1.37145	-0.097646
-32.6202	2.32671	-32.6202	21.1693	-21.6361	0							2.74548	-0.086465			-31.2444	69.8928	-31.2444	20.5105	-20.6472	0							2.6488	0.054345			-6.8806	0.563476	-5.50833	20.2567	5.47413	0							1.37227	-0.097646
-32.6186	2.32789	-32.6186	21.1683	-21.6279	0							2.74712	-0.086484			-31.2428	69.8928	-31.2428	20.5108	-20.6392	0							2.65039	0.054439			-6.87978	0.562455	-5.50668	20.2596	5.48236	0							1.37309	-0.097646
-32.6169	2.32864	-32.6169	21.1674	-21.6197	0							2.74877	-0.086504			-31.2412	69.894	-31.2412	20.5111	-20.6313	0							2.65198	0.054533			-6.87895	0.56153	-5.50504	20.2625	5.49059	0							1.37392	-0.097646
-32.6153	2.32917	-32.6153	21.1663	-21.6115	0							2.75042	-0.086523			-31.2397	69.8955	-31.2396	20.5113	-20.6234	0							2.65357	0.054628			-6.87813	0.560757	-5.50339	20.2655	5.49882	0							1.37474	-0.097619
-32.6137	2.32988	-32.6137	21.1652	-21.6032	0							2.75206	-0.086543			-31.2381	69.8968	-31.238	20.5116	-20.6154	0							2.65516	0.054723			-6.87731	0.560113	-5.50175	20.2683	5.50705	0							1.37556	-0.097592
-32.612	2.33088	-32.612	21.1642	-21.595	0							2.75371	-0.086563			-31.2365	69.8977	-31.2365	20.5119	-20.6075	0							2.65674	0.054818			-6.87648	0.559829	-5.5001	20.2713	5.51528	0							1.37638	-0.097566
-32.6104	2.33194	-32.6104	21.1632	-21.5868	0							2.75535	-0.086583			-31.2349	69.8985	-31.2349	20.5122	-20.5995	0							2.65833	0.054913			-6.87566	0.559867	-5.49846	20.2743	5.52351	0							1.37721	-0.097539
-32.6087	2.33183	-32.6087	21.1621	-21.5785	0							2.757	-0.086603			-31.2333	69.8994	-31.2333	20.5125	-20.5916	0							2.65992	0.055008			-6.87484	0.559875	-5.49681	20.2772	5.53174	0							1.37803	-0.097512
-32.6071	2.33067	-32.6071	21.161	-21.5703	0							2.75864	-0.086623			-31.2317	69.9005	-31.2317	20.5129	-20.5836	0							2.66151	0.055103			-6.87402	0.559851	-5.49517	20.2802	5.53997	0							1.37885	-0.097486
-32.6054	2.32972	-32.6054	21.1599	-21.5621	0							2.76029	-0.086643			-31.2301	69.9016	-31.2301	20.5132	-20.5757	0							2.66309	0.055198			-6.87319	0.559779	-5.49352	20.2831	5.5482	0							1.37967	-0.097459
-32.6038	2.32903	-32.6038	21.1588	-21.5538	0							2.76194	-0.086662			-31.2285	69.9031	-31.2285	20.5136	-20.5678	0							2.66468	0.055293			-6.87237	0.559596	-5.49187	20.2857	5.55643	0							1.3805	-0.097433
-32.6021	2.32816	-32.6021	21.1578	-21.5456	0							2.76358	-0.086682			-31.227	69.905	-31.2269	20.514	-20.5598	0							2.66627	0.055388			-6.87155	0.559357	-5.49023	20.2884	5.56466	0							1.38132	-0.097406
-32.6005	2.32706	-32.6005	21.1567	-21.5374	0							2.76523	-0.086702			-31.2254	69.9064	-31.2253	20.5143	-20.5519	0							2.66786	0.055483			-6.87073	0.559104	-5.48858	20.291	5.57289	0							1.38214	-0.097379
-32.5988	2.32579	-32.5988	21.1557	-21.5291	0							2.76687	-0.086702			-31.2238	69.907	-31.2237	20.5146	-20.5439	0							2.66945	0.055579			-6.8699	0.55883	-5.48694	20.2936	5.58112	0							1.38296	-0.097379
-32.5972	2.3249	-32.5972	21.1546	-21.5209	0							2.76852	-0.086702			-31.2222	69.9074	-31.2222	20.5149	-20.536	0							2.67104	0.055675			-6.86908	0.558636	-5.48529	20.2961	5.58934	0							1.38379	-0.097379
-32.5956	2.32436	-32.5956	21.1536	-21.5127	0							2.77016	-0.086702			-31.2206	69.9093	-31.2206	20.5153	-20.5281	0							2.67262	0.05577			-6.86826	0.558623	-5.48365	20.2985	5.59757	0							1.38461	-0.097379
-32.5939	2.3238	-32.5939	21.1526	-21.5044	0							2.77181	-0.086702			-31.219	69.9111	-31.219	20.5157	-20.5201	0							2.67421	0.055866			-6.86744	0.558609	-5.482	20.3007	5.6058	0							1.38543	-0.097379
-32.5923	2.32315	-32.5923	21.1517	-21.4962	0							2.77346	-0.086702			-31.2174	69.9122	-31.2174	20.516	-20.5122	0							2.6758	0.055962			-6.86661	0.558451	-5.48036	20.303	5.61403	0							1.38626	-0.097379
-32.5906	2.32227	-32.5906	21.1507	-21.488	0							2.7751	-0.086702			-31.2158	69.9125	-31.2158	20.5162	-20.5042	0							2.67739	0.056057			-6.86579	0.558173	-5.47871	20.3052	5.62226	0							1.38708	-0.097379
-32.589	2.32205	-32.589	21.1496	-21.4798	0							2.77675	-0.086702			-31.2143	69.9126	-31.2142	20.5165	-20.4963	0							2.67897	0.056153			-6.86497	0.557922	-5.47706	20.3072	5.63049	0							1.3879	-0.097379
-32.5873	2.32243	-32.5873	21.1486	-21.4715	0							2.7784	-0.086702			-31.2127	69.9133	-31.2126	20.5167	-20.4884	0							2.68056	0.056249			-6.86414	0.557726	-5.47542	20.309	5.63872	0							1.38872	-0.097379
-32.5857	2.32215	-32.5857	21.1476	-21.4633	0							2.78004	-0.086702			-31.2111	69.9139	-31.211	20.5168	-20.4804	0							2.68215	0.056344			-6.86332	0.55751	-5.47377	20.3107	5.64695	0							1.38955	-0.097379
-32.584	2.32168	-32.584	21.1467	-21.4551	0							2.78169	-0.086702			-31.2095	69.9142	-31.2095	20.5169	-20.4725	0							2.68374	0.05644			-6.8625	0.55767	-5.47213	20.3125	5.65518	0							1.39037	-0.097379
-32.5824	2.32203	-32.5824	21.1458	-21.4468	0							2.78333	-0.086723			-31.2079	69.9146	-31.2079	20.5171	-20.4645	0							2.68533	0.056536			-6.86168	0.557994	-5.47048	20.3144	5.66341	0							1.39119	-0.097353
-32.5807	2.32304	-32.5807	21.1448	-21.4386	0							2.78498	-0.086743			-31.2063	69.9153	-31.2063	20.5173	-20.4566	0							2.68692	0.056633			-6.86085	0.558311	-5.46884	20.3162	5.67164	0							1.39202	-0.097327
-32.5791	2.32372	-32.5791	21.1436	-21.4304	0							2.78662	-0.086764			-31.2047	69.9174	-31.2047	20.5176	-20.4486	0							2.6885	0.056729			-6.86003	0.558614	-5.46719	20.318	5.67987	0							1.39284	-0.097301
-32.5774	2.32357	-32.5774	21.1425	-21.4221	0							2.78827	-0.086784			-31.2031	69.9206	-31.2031	20.5178	-20.4407	0							2.69009	0.056825			-6.85921	0.558914	-5.46555	20.3196	5.6881	0							1.39366	-0.097275
-32.5758	2.32322	-32.5758	21.1415	-21.4139	0							2.78992	-0.086805			-31.2015	69.924	-31.2015	20.5179	-20.4328	0							2.69168	0.056922			-6.85839	0.559398	-5.4639	20.3212	5.69633	0							1.39448	-0.097249
-32.5742	2.32355	-32.5742	21.1405	-21.4057	0							2.79156	-0.086825			-31.2	69.9265	-31.1999	20.5181	-20.4248	0							2.69327	0.055375			-6.85756	0.559913	-5.46226	20.3226	5.70456	0							1.39531	-0.097223
-32.5725	2.32416	-32.5725	21.1395	-21.3974	0							2.79321	-0.086846			-31.1984	69.9284	-31.1983	20.5184	-20.4169	0							2.69486	0.053335			-6.85674	0.560606	-5.46061	20.3242	5.71279	0							1.39613	-0.097197
-32.5709	2.32454	-32.5709	21.1384	-21.3892	0							2.79486	-0.086866			-31.1968	69.9305	-31.1968	20.5186	-20.4089	0							2.69644	0.051273			-6.85592	0.561482	-5.45897	20.3259	5.72102	0							1.39695	-0.097171
-32.5692	2.32469	-32.5692	21.1374	-21.381	0							2.7965	-0.086887			-31.1952	69.9329	-31.1952	20.5188	-20.401	0							2.69803	0.049193			-6.85509	0.562378	-5.45732	20.3276	5.72925	0							1.39777	-0.097145
-32.5676	2.32552	-32.5676	21.1364	-21.3727	0							2.79815	-0.086907			-31.1936	69.9349	-31.1936	20.5192	-20.3931	0							2.69962	0.047641			-6.85427	0.563296	-5.45568	20.3294	5.73748	0							1.3986	-0.097119
-32.5659	2.32702	-32.5659	21.1354	-21.3645	0							2.79979	-0.086929			-31.192	69.9362	-31.192	20.5195	-20.3851	0							2.70121	0.046985			-6.85345	0.564218	-5.45403	20.3311	5.74571	0							1.39942	-0.097119
-32.5643	2.32734	-32.5643	21.1344	-21.3563	0							2.80144	-0.08695			-31.1904	69.9373	-31.1904	20.5197	-20.3772	0							2.70279	0.047121			-6.85263	0.564968	-5.45238	20.3329	5.75394	0							1.40024	-0.097119
-32.5626	2.32694	-32.5626	21.1332	-21.3481	0							2.80308	-0.086971			-31.1888	69.9383	-31.1888	20.52	-20.3692	0							2.70438	0.047774			-6.8518	0.565614	-5.45074	20.3347	5.76217	0							1.40107	-0.097119
-32.561	2.32654	-32.561	21.1321	-21.3398	0							2.80473	-0.086992			-31.1873	69.939	-31.1872	20.5202	-20.3613	0							2.70597	0.047842			-6.85098	0.56624	-5.44909	20.3365	5.7704	0							1.40189	-0.097119
-32.5593	2.3265	-32.5593	21.131	-21.3316	0							2.80638	-0.087014			-31.1857	69.9399	-31.1856	20.5204	-20.3534	0							2.70756	0.047475			-6.85016	0.566751	-5.44745	20.3382	5.77863	0							1.40271	-0.097119
-32.5577	2.32718	-32.5577	21.13	-21.3234	0							2.80802	-0.087035			-31.1841	69.9415	-31.184	20.5207	-20.3454	0							2.70915	0.047486			-6.84933	0.567248	-5.4458	20.34	5.78686	0							1.40353	-0.097119
-32.556	2.32977	-32.556	21.1288	-21.3151	0							2.80967	-0.087056			-31.1825	69.9436	-31.1825	20.5208	-20.3375	0							2.71074	0.047919			-6.84851	0.567883	-5.44416	20.3419	5.79509	0							1.40436	-0.097119
-32.5544	2.33152	-32.5544	21.1276	-21.3069	0							2.81131	-0.087077			-31.1809	69.9458	-31.1809	20.5211	-20.3295	0							2.71232	0.048073			-6.84769	0.568557	-5.44251	20.3438	5.80331	0							1.40518	-0.097119
-32.5528	2.33247	-32.5528	21.1264	-21.2987	0							2.81296	-0.087098			-31.1793	69.9463	-31.1793	20.5214	-20.3216	0							2.71391	0.047143			-6.84687	0.569354	-5.44087	20.3457	5.81154	0							1.406	-0.097119
-32.5511	2.33298	-32.5511	21.1254	-21.2904	0							2.81461	-0.08712			-31.1777	69.947	-31.1777	20.5216	-20.3136	0							2.7155	0.045457			-6.84605	0.570438	-5.43922	20.3476	5.81977	0							1.40682	-0.097119
-32.5495	2.33336	-32.5495	21.1242	-21.2822	0							2.81625	-0.087142			-31.1761	69.9484	-31.1761	20.5217	-20.3057	0							2.71709	0.044486			-6.84522	0.571537	-5.43757	20.3494	5.828	0							1.40765	-0.097094
-32.5478	2.33317	-32.5478	21.123	-21.274	0							2.8179	-0.087164			-31.1746	69.9504	-31.1745	20.5221	-20.2978	0							2.71867	0.043574			-6.8444	0.572395	-5.43593	20.3513	5.83623	0							1.40847	-0.097068
-32.5462	2.33158	-32.5462	21.1219	-21.2657	0							2.81955	-0.087185			-31.173	69.9518	-31.1729	20.5222	-20.2898	0							2.72026	0.04316			-6.84358	0.573204	-5.43429	20.3531	5.84446	0							1.40929	-0.097043
-32.5445	2.33032	-32.5445	21.1206	-21.2575	0							2.82119	-0.087207			-31.1714	69.9525	-31.1713	20.5223	-20.2819	0							2.72185	0.044062			-6.84275	0.573888	-5.43264	20.355	5.85269	0							1.41011	-0.097017
-32.5429	2.32986	-32.5429	21.1196	-21.2493	0							2.82284	-0.087229			-31.1698	69.9533	-31.1698	20.5225	-20.2739	0							2.72344	0.045262			-6.84193	0.57445	-5.43099	20.3567	5.86092	0							1.41094	-0.096992
-32.5412	2.3303	-32.5412	21.1185	-21.241	0							2.82448	-0.087251			-31.1682	69.9548	-31.1682	20.5226	-20.266	0							2.72503	0.044133			-6.84111	0.575074	-5.42935	20.3585	5.86915	0							1.41176	-0.096967
-32.5396	2.33141	-32.5396	21.1175	-21.2328	0							2.82613	-0.087273			-31.1666	69.9565	-31.1666	20.5229	-20.2581	0							2.72662	0.041292			-6.84028	0.575774	-5.4277	20.3603	5.87738	0							1.41258	-0.096941
-32.5379	2.33239	-32.5379	21.1165	-21.2246	0							2.82777	-0.087295			-31.165	69.9577	-31.165	20.5231	-20.2501	0							2.7282	0.038711			-6.83946	0.57649	-5.42606	20.3622	5.88561	0							1.41341	-0.096916
-32.5363	2.3328	-32.5363	21.1155	-21.2164	0							2.82942	-0.087317			-31.1634	69.9577	-31.1634	20.5232	-20.2422	0							2.72979	0.037128			-6.83864	0.577107	-5.42441	20.3641	5.89384	0							1.41423	-0.09689
-32.5346	2.33399	-32.5346	21.1145	-21.2081	0							2.83107	-0.087339			-31.1618	69.957	-31.1618	20.5233	-20.2342	0							2.73138	0.035986			-6.83782	0.577681	-5.42277	20.3658	5.90207	0							1.41505	-0.096865
-32.533	2.3342	-32.533	21.1136	-21.1999	0							2.83271	-0.087339			-31.1603	69.9566	-31.1602	20.5236	-20.2263	0							2.73297	0.035274			-6.83699	0.578088	-5.42112	20.3675	5.9103	0							1.41587	-0.096865
-32.5314	2.33378	-32.5314	21.1127	-21.1917	0							2.83436	-0.087339			-31.1587	69.9562	-31.1586	20.5238	-20.2184	0							2.73455	0.035592			-6.83617	0.578396	-5.41948	20.3692	5.91853	0							1.4167	-0.096865
-32.5297	2.33302	-32.5297	21.1117	-21.1834	0							2.83601	-0.087339			-31.1571	69.9559	-31.1571	20.524	-20.2104	0							2.73614	0.036681			-6.83535	0.578635	-5.41783	20.3709	5.92676	0							1.41752	-0.096865
-32.5281	2.33186	-32.5281	21.1107	-21.1752	0							2.83765	-0.087339			-31.1555	69.9558	-31.1555	20.5241	-20.2025	0							2.73773	0.037427			-6.83453	0.578732	-5.41618	20.3725	5.93499	0							1.41834	-0.096865
-32.5264	2.33073	-32.5264	21.1096	-21.167	0							2.8393	-0.087339			-31.1539	69.9558	-31.1539	20.5242	-20.1945	0							2.73932	0.036807			-6.8337	0.578787	-5.41454	20.3741	5.94322	0							1.41916	-0.096865
-32.5248	2.33079	-32.5248	21.1086	-21.1587	0							2.84094	-0.087339			-31.1523	69.9562	-31.1523	20.5244	-20.1866	0							2.74091	0.03539			-6.83288	0.578882	-5.41289	20.3757	5.95145	0							1.41999	-0.096865
-32.5231	2.3324	-32.5231	21.1075	-21.1505	0							2.84259	-0.087339			-31.1507	69.9574	-31.1507	20.5246	-20.1786	0							2.7425	0.035285			-6.83206	0.578994	-5.41125	20.3773	5.95968	0							1.42081	-0.096865
-32.5215	2.33453	-32.5215	21.1064	-21.1423	0							2.84423	-0.087339			-31.1491	69.9585	-31.1491	20.5247	-20.1707	0							2.74408	0.036055			-6.83124	0.579175	-5.4096	20.3788	5.96791	0							1.42163	-0.096865
-32.5198	2.33655	-32.5198	21.1053	-21.134	0							2.84588	-0.087339			-31.1476	69.9596	-31.1475	20.5249	-20.1628	0							2.74567	0.035941			-6.83041	0.579552	-5.40796	20.3801	5.97614	0							1.42246	-0.096865
-32.5182	2.33788	-32.5182	21.1042	-21.1258	0							2.84753	-0.087339			-31.146	69.9612	-31.1459	20.525	-20.1548	0							2.74726	0.035038			-6.82959	0.580016	-5.40631	20.3815	5.98437	0							1.42328	-0.096865
-32.5165	2.33818	-32.5165	21.1032	-21.1176	0							2.84917	-0.087362			-31.1444	69.963	-31.1443	20.5251	-20.1469	0							2.74885	0.034615			-6.82877	0.580502	-5.40467	20.383	5.9926	0							1.4241	-0.09684
-32.5149	2.336	-32.5149	21.1022	-21.1093	0							2.85082	-0.087384			-31.1428	69.9646	-31.1428	20.5251	-20.1389	0							2.75043	0.035489			-6.82794	0.581	-5.40302	20.3843	6.00083	0							1.42492	-0.096815
-32.5133	2.33387	-32.5133	21.1011	-21.1011	0							2.85246	-0.087407			-31.1412	69.9662	-31.1412	20.5251	-20.131	0							2.75202	0.037689			-6.82712	0.581534	-5.40138	20.3856	6.00906	0							1.42575	-0.09679
-32.5116	2.33258	-32.5116	21.1003	-21.0929	0							2.85411	-0.087429			-31.1396	69.9676	-31.1396	20.5252	-20.1231	0							2.75361	0.041077			-6.8263	0.582112	-5.39973	20.387	6.01729	0							1.42657	-0.096766
-32.51	2.33156	-32.51	21.0994	-21.0847	0							2.85575	-0.087452			-31.138	69.9687	-31.138	20.5252	-20.1151	0							2.7552	0.043412			-6.82548	0.582786	-5.39809	20.3883	6.02552	0							1.42739	-0.096741
-32.5083	2.33053	-32.5083	21.0985	-21.0764	0							2.8574	-0.087475			-31.1364	69.9696	-31.1364	20.5251	-20.1072	0							2.75679	0.044723			-6.82465	0.583627	-5.39644	20.3896	6.03374	0							1.42821	-0.096716
-32.5067	2.32957	-32.5067	21.0976	-21.0682	0							2.85905	-0.087497			-31.1349	69.9702	-31.1348	20.5252	-20.0992	0							2.75838	0.045162			-6.82383	0.584541	-5.3948	20.3909	6.04197	0							1.42904	-0.096691
-32.505	2.32863	-32.505	21.0966	-21.06	0							2.8607	-0.08752			-31.1333	69.9707	-31.1332	20.5252	-20.0913	0							2.75996	0.044098			-6.82301	0.585382	-5.39315	20.3921	6.0502	0							1.42986	-0.096666
-32.5034	2.32749	-32.5034	21.0957	-21.0517	0							2.86234	-0.087543			-31.1317	69.9716	-31.1316	20.5253	-20.0833	0							2.76155	0.042803			-6.82219	0.586159	-5.3915	20.3935	6.05843	0							1.43068	-0.096642
-32.5017	2.32606	-32.5017	21.0947	-21.0435	0							2.86399	-0.087565			-31.1301	69.9729	-31.1301	20.5254	-20.0754	0							2.76314	0.043171			-6.82136	0.586719	-5.38986	20.3949	6.06666	0							1.4315	-0.096617
-32.5001	2.32402	-32.5001	21.0938	-21.0353	0							2.86563	-0.087588			-31.1285	69.9738	-31.1285	20.5256	-20.0675	0							2.76473	0.044006			-6.82054	0.587022	-5.38821	20.3963	6.07489	0							1.43233	-0.096617
-32.4984	2.32142	-32.4984	21.0928	-21.027	0							2.86728	-0.087612			-31.1269	69.9742	-31.1269	20.5256	-20.0595	0							2.76632	0.044898			-6.81972	0.587284	-5.38657	20.3976	6.08312	0							1.43315	-0.096617
-32.4968	2.31946	-32.4968	21.092	-21.0188	0							2.86892	-0.087635			-31.1253	69.9744	-31.1253	20.5259	-20.0516	0							2.7679	0.04592			-6.8189	0.587709	-5.38492	20.3989	6.09135	0							1.43397	-0.096617
-32.4951	2.3183	-32.4951	21.0909	-21.0106	0							2.87057	-0.087658			-31.1237	69.975	-31.1237	20.526	-20.0436	0							2.76949	0.046908			-6.81807	0.588253	-5.38328	20.4003	6.09958	0							1.4348	-0.096617
-32.4935	2.31758	-32.4935	21.0898	-21.0023	0							2.87222	-0.087682			-31.1221	69.9758	-31.1221	20.526	-20.0357	0							2.77108	0.047373			-6.81725	0.588693	-5.38163	20.4017	6.10781	0							1.43562	-0.096617
-32.4919	2.31777	-32.4919	21.0888	-20.9941	0							2.87386	-0.087705			-31.1206	69.9763	-31.1205	20.5261	-20.0278	0							2.77267	0.04682			-6.81643	0.589029	-5.37999	20.4031	6.11604	0							1.43644	-0.096617
-32.4902	2.31828	-32.4902	21.0878	-20.9859	0							2.87551	-0.087728			-31.119	69.9767	-31.1189	20.5264	-20.0198	0							2.77425	0.045578			-6.8156	0.589244	-5.37834	20.4045	6.12427	0							1.43726	-0.096617
-32.4886	2.31838	-32.4886	21.0869	-20.9777	0							2.87716	-0.087752			-31.1174	69.9779	-31.1174	20.5266	-20.0119	0							2.77584	0.044722			-6.81478	0.589239	-5.3767	20.4059	6.1325	0							1.43809	-0.096617
-32.4869	2.31858	-32.4869	21.0859	-20.9694	0							2.8788	-0.087775			-31.1158	69.9792	-31.1158	20.5268	-20.0039	0							2.77743	0.045082			-6.81396	0.589117	-5.37505	20.407	6.14073	0							1.43891	-0.096617
-32.4853	2.31823	-32.4853	21.0848	-20.9612	0							2.88045	-0.087798			-31.1142	69.9798	-31.1142	20.527	-19.996	0							2.77902	0.045954			-6.81314	0.588979	-5.3734	20.4081	6.14896	0							1.43973	-0.096617
-32.4836	2.31676	-32.4836	21.0837	-20.953	0							2.88209	-0.087822			-31.1126	69.9794	-31.1126	20.5271	-19.9881	0							2.78061	0.045555			-6.81231	0.588836	-5.37176	20.4093	6.15719	0							1.44056	-0.096593
-32.482	2.31538	-32.482	21.0826	-20.9447	0							2.88374	-0.087847			-31.111	69.9789	-31.111	20.5272	-19.9801	0							2.7822	0.043627			-6.81149	0.588785	-5.37011	20.4102	6.16542	0							1.44138	-0.096568
-32.4803	2.31435	-32.4803	21.0815	-20.9365	0							2.88538	-0.087871			-31.1094	69.9797	-31.1094	20.5274	-19.9722	0							2.78378	0.042227			-6.81067	0.588911	-5.36847	20.411	6.17365	0							1.4422	-0.096544
-32.4787	2.313	-32.4787	21.0804	-20.9283	0							2.88703	-0.087895			-31.1079	69.9808	-31.1078	20.5277	-19.9642	0							2.78537	0.042278			-6.80985	0.589102	-5.36682	20.4118	6.18188	0							1.44302	-0.09652
-32.477	2.31102	-32.477	21.0792	-20.92	0							2.88868	-0.087919			-31.1063	69.982	-31.1062	20.5278	-19.9563	0							2.78696	0.042588			-6.80902	0.589331	-5.36518	20.4127	6.19011	0							1.44385	-0.096496
-32.4754	2.30937	-32.4754	21.0781	-20.9118	0							2.89032	-0.087943			-31.1047	69.9828	-31.1046	20.528	-19.9483	0							2.78855	0.041848			-6.8082	0.589667	-5.36353	20.4135	6.19834	0							1.44467	-0.096471
-32.4737	2.30922	-32.4737	21.077	-20.9036	0							2.89197	-0.087967			-31.1031	69.9832	-31.1031	20.5281	-19.9404	0							2.79013	0.040215			-6.80738	0.589981	-5.36189	20.4144	6.20657	0							1.44549	-0.096447
-32.4721	2.30993	-32.4721	21.076	-20.8953	0							2.89361	-0.087991			-31.1015	69.9828	-31.1015	20.5281	-19.9325	0							2.79173	0.037086			-6.80655	0.590244	-5.36024	20.4153	6.2148	0							1.44631	-0.096423
-32.4705	2.31054	-32.4705	21.0749	-20.8871	0							2.89526	-0.088015			-31.0999	69.9821	-31.0999	20.5282	-19.9245	0							2.79331	0.034151			-6.80573	0.590489	-5.3586	20.4161	6.22302	0							1.44714	-0.096399
-32.4688	2.31083	-32.4688	21.0738	-20.8789	0							2.8969	-0.088039			-31.0983	69.9819	-31.0983	20.5283	-19.9166	0							2.7949	0.032004			-6.80491	0.590571	-5.35695	20.4169	6.23125	0							1.44796	-0.096375
-32.4672	2.31101	-32.4672	21.0727	-20.8706	0							2.89855	-0.088039			-31.0967	69.9823	-31.0967	20.5283	-19.9086	0							2.79649	0.030568			-6.80409	0.590362	-5.35531	20.4178	6.23949	0							1.44878	-0.096375
-32.4655	2.31101	-32.4655	21.0716	-20.8624	0							2.9002	-0.088039			-31.0952	69.9827	-31.0951	20.5285	-19.9007	0							2.79808	0.030562			-6.80326	0.590162	-5.35366	20.4186	6.24771	0							1.4496	-0.096375
-32.4639	2.31087	-32.4639	21.0706	-20.8542	0							2.90184	-0.088039			-31.0936	69.9825	-31.0935	20.5287	-19.8928	0							2.79966	0.031501			-6.80244	0.589981	-5.35201	20.4195	6.25594	0							1.45043	-0.096375
-32.4622	2.31061	-32.4622	21.0695	-20.846	0							2.90349	-0.088039			-31.092	69.982	-31.0919	20.529	-19.8848	0							2.80125	0.031743			-6.80162	0.589815	-5.35037	20.4204	6.26417	0							1.45125	-0.096375
-32.4606	2.3104	-32.4606	21.0684	-20.8377	0							2.90514	-0.088039			-31.0904	69.9816	-31.0904	20.5292	-19.8769	0							2.80284	0.03132			-6.8008	0.589802	-5.34872	20.4213	6.2724	0							1.45207	-0.096375
-32.4589	2.3103	-32.4589	21.0675	-20.8295	0							2.90678	-0.088039			-31.0888	69.9813	-31.0888	20.5295	-19.8689	0							2.80443	0.030259			-6.79997	0.589862	-5.34708	20.4223	6.28063	0							1.4529	-0.096375
-32.4573	2.31004	-32.4573	21.0665	-20.8213	0							2.90843	-0.088039			-31.0872	69.981	-31.0872	20.5297	-19.861	0							2.80601	0.028787			-6.79915	0.589519	-5.34543	20.4233	6.28886	0							1.45372	-0.096375
-32.4556	2.30901	-32.4556	21.0654	-20.813	0							2.91007	-0.088039			-31.0856	69.9807	-31.0856	20.5299	-19.8531	0							2.8076	0.027956			-6.79833	0.588627	-5.34379	20.4242	6.29709	0							1.45454	-0.096375
-32.454	2.3068	-32.454	21.0642	-20.8048	0							2.91172	-0.088039			-31.084	69.9805	-31.084	20.5301	-19.8451	0							2.80919	0.028547			-6.79751	0.587741	-5.34214	20.4252	6.30532	0							1.45536	-0.096375
-32.4524	2.30382	-32.4524	21.0631	-20.7966	0							2.91336	-0.088039			-31.0824	69.9804	-31.0824	20.5303	-19.8372	0							2.81078	0.029423			-6.79668	0.586981	-5.3405	20.4262	6.31355	0							1.45619	-0.096375
-32.4507	2.30065	-32.4507	21.062	-20.7883	0							2.91501	-0.088064			-31.0809	69.981	-31.0808	20.5304	-19.8292	0							2.81237	0.029858			-6.79586	0.586253	-5.33885	20.4272	6.32178	0							1.45701	-0.096351
-32.4491	2.29769	-32.4491	21.061	-20.7801	0							2.91666	-0.088088			-31.0793	69.982	-31.0792	20.5306	-19.8213	0							2.81396	0.030027			-6.79504	0.586385	-5.33721	20.4282	6.33001	0							1.45783	-0.096327
-32.4474	2.29533	-32.4474	21.06	-20.7719	0							2.9183	-0.088113			-31.0777	69.9827	-31.0776	20.5309	-19.8133	0							2.81554	0.029888			-6.79421	0.587094	-5.33556	20.4292	6.33824	0							1.45865	-0.096304
-32.4458	2.29348	-32.4458	21.059	-20.7636	0							2.91995	-0.088138			-31.0761	69.9823	-31.0761	20.5311	-19.8054	0							2.81713	0.029555			-6.79339	0.587873	-5.33392	20.4301	6.34647	0							1.45948	-0.09628
-32.4441	2.29192	-32.4441	21.0579	-20.7554	0							2.9216	-0.088163			-31.0745	69.9819	-31.0745	20.5313	-19.7975	0							2.81872	0.029987			-6.79257	0.588826	-5.33227	20.4311	6.3547	0							1.4603	-0.096256
-32.4425	2.29154	-32.4425	21.0569	-20.7472	0							2.92324	-0.088187			-31.0729	69.9821	-31.0729	20.5315	-19.7895	0							2.82031	0.031615			-6.79175	0.589781	-5.33062	20.432	6.36293	0							1.46112	-0.096233
-32.4408	2.29199	-32.4408	21.0559	-20.7389	0							2.92489	-0.088212			-31.0713	69.9831	-31.0713	20.5318	-19.7816	0							2.8219	0.033075			-6.79092	0.590433	-5.32898	20.433	6.37116	0							1.46195	-0.096209
-32.4392	2.29166	-32.4392	21.055	-20.7307	0							2.92653	-0.088237			-31.0697	69.9844	-31.0697	20.532	-19.7736	0							2.82348	0.033382			-6.7901	0.59089	-5.32733	20.434	6.37939	0							1.46277	-0.096185
-32.4375	2.29069	-32.4375	21.054	-20.7225	0							2.92818	-0.088262			-31.0682	69.985	-31.0681	20.5323	-19.7657	0							2.82507	0.032612			-6.78928	0.591235	-5.32569	20.4351	6.38762	0							1.46359	-0.096162
-32.4359	2.29021	-32.4359	21.0531	-20.7143	0							2.92983	-0.088286			-31.0666	69.985	-31.0665	20.5325	-19.7578	0							2.82666	0.031586			-6.78845	0.591345	-5.32404	20.4362	6.39585	0							1.46441	-0.096138
-32.4342	2.29101	-32.4342	21.052	-20.706	0							2.93147	-0.088312			-31.065	69.9848	-31.0649	20.5328	-19.7498	0							2.82825	0.031073			-6.78763	0.591444	-5.3224	20.4373	6.40408	0							1.46524	-0.096115
-32.4326	2.29192	-32.4326	21.0511	-20.6978	0							2.93312	-0.088337			-31.0634	69.9846	-31.0634	20.5331	-19.7419	0							2.82983	0.030741			-6.78681	0.591401	-5.32075	20.4384	6.41231	0							1.46606	-0.096092
-32.431	2.29104	-32.431	21.0502	-20.6896	0							2.93476	-0.088363			-31.0618	69.9849	-31.0618	20.5334	-19.7339	0							2.83142	0.030273			-6.78599	0.591313	-5.31911	20.4395	6.42054	0							1.46688	-0.096069
-32.4293	2.289	-32.4293	21.0494	-20.6813	0							2.93641	-0.088388			-31.0602	69.9861	-31.0602	20.5335	-19.726	0							2.83301	0.030251			-6.78516	0.591168	-5.31746	20.4405	6.42877	0							1.4677	-0.096046
-32.4277	2.28722	-32.4277	21.0484	-20.6731	0							2.93805	-0.088414			-31.0586	69.9876	-31.0586	20.5338	-19.7181	0							2.8346	0.030174			-6.78434	0.590982	-5.31581	20.4416	6.437	0							1.46853	-0.096023
-32.426	2.28588	-32.426	21.0474	-20.6649	0							2.9397	-0.088439			-31.057	69.9884	-31.057	20.534	-19.7101	0							2.83619	0.029393			-6.78352	0.590793	-5.31417	20.4426	6.44522	0							1.46935	-0.096
-32.4244	2.28475	-32.4244	21.0465	-20.6566	0							2.94135	-0.088465			-31.0555	69.9884	-31.0554	20.5343	-19.7022	0							2.83778	0.028735			-6.7827	0.59122	-5.31252	20.4436	6.45345	0							1.47017	-0.095977
-32.4227	2.28391	-32.4227	21.0454	-20.6484	0							2.94299	-0.08849			-31.0539	69.9886	-31.0538	20.5345	-19.6942	0							2.83936	0.028721			-6.78187	0.59173	-5.31088	20.4448	6.46168	0							1.47099	-0.095954
-32.4211	2.2832	-32.4211	21.0445	-20.6402	0							2.94464	-0.088516			-31.0523	69.9895	-31.0522	20.5347	-19.6863	0							2.84095	0.028915			-6.78105	0.592341	-5.30923	20.4459	6.46991	0							1.47182	-0.095931
-32.4194	2.28253	-32.4194	21.0435	-20.6319	0							2.94629	-0.088541			-31.0507	69.991	-31.0507	20.5349	-19.6783	0							2.84254	0.029542			-6.78023	0.592976	-5.30759	20.4469	6.47814	0							1.47264	-0.095908
-32.4178	2.28151	-32.4178	21.0424	-20.6237	0							2.94793	-0.088541			-31.0491	69.9926	-31.0491	20.5352	-19.6704	0							2.84413	0.029636			-6.7794	0.593543	-5.30594	20.4479	6.48637	0							1.47346	-0.095908
-32.4161	2.28064	-32.4161	21.0414	-20.6155	0							2.94958	-0.088541			-31.0475	69.994	-31.0475	20.5354	-19.6625	0							2.84572	0.028798			-6.77858	0.593891	-5.3043	20.4489	6.4946	0							1.47429	-0.095908
-32.4145	2.28021	-32.4145	21.0404	-20.6072	0							2.95122	-0.088541			-31.0459	69.9957	-31.0459	20.5355	-19.6545	0							2.8473	0.027585			-6.77776	0.594164	-5.30265	20.45	6.50283	0							1.47511	-0.095908
-32.4128	2.28034	-32.4128	21.0394	-20.599	0							2.95287	-0.088541			-31.0443	69.9974	-31.0443	20.5357	-19.6466	0							2.84889	0.027163			-6.77694	0.594203	-5.30101	20.4511	6.51106	0							1.47593	-0.095908
-32.4112	2.28092	-32.4112	21.0385	-20.5908	0							2.95451	-0.088541			-31.0427	69.9991	-31.0427	20.5359	-19.6386	0							2.85048	0.026775			-6.77611	0.594213	-5.29936	20.452	6.51929	0							1.47675	-0.095908
-32.4096	2.2805	-32.4096	21.0376	-20.5826	0							2.95616	-0.088541			-31.0412	70.0005	-31.0411	20.5359	-19.6307	0							2.85207	0.025913			-6.77529	0.593854	-5.29772	20.453	6.52752	0							1.47758	-0.095908
-32.4079	2.27995	-32.4079	21.0364	-20.5743	0							2.95781	-0.088541			-31.0396	70.0014	-31.0395	20.536	-19.6228	0							2.85366	0.025374			-6.77447	0.59307	-5.29607	20.454	6.53575	0							1.4784	-0.095908
-32.4063	2.27952	-32.4063	21.0355	-20.5661	0							2.95945	-0.088541			-31.038	70.0021	-31.038	20.5362	-19.6148	0							2.85524	0.025819			-6.77365	0.592412	-5.29443	20.455	6.54398	0							1.47922	-0.095908
-32.4046	2.27919	-32.4046	21.0346	-20.5579	0							2.9611	-0.088541			-31.0364	70.0028	-31.0364	20.5364	-19.6069	0							2.85683	0.026062			-6.77282	0.591976	-5.29278	20.4561	6.55221	0							1.48004	-0.095908
-32.403	2.27941	-32.403	21.0335	-20.5496	0							2.96275	-0.088541			-31.0348	70.004	-31.0348	20.5367	-19.5989	0							2.85842	0.025883			-6.772	0.591575	-5.29113	20.4572	6.56044	0							1.48087	-0.095908
-32.4013	2.28041	-32.4013	21.0325	-20.5414	0							2.96439	-0.088567			-31.0332	70.0054	-31.0332	20.5369	-19.591	0							2.86001	0.026262			-6.77118	0.591381	-5.28949	20.4583	6.56867	0							1.48169	-0.095885
-32.3997	2.27984	-32.3997	21.0314	-20.5332	0							2.96604	-0.088594			-31.0316	70.0066	-31.0316	20.5373	-19.5831	0							2.86159	0.02704			-6.77036	0.591282	-5.28784	20.4594	6.5769	0							1.48251	-0.095863
-32.398	2.27989	-32.398	21.0304	-20.5249	0							2.96768	-0.08862			-31.03	70.0073	-31.03	20.5376	-19.5751	0							2.86318	0.027882			-6.76953	0.590972	-5.2862	20.4603	6.58513	0							1.48334	-0.09584
-32.3964	2.28047	-32.3964	21.0294	-20.5167	0							2.96933	-0.088646			-31.0285	70.0075	-31.0284	20.5378	-19.5672	0							2.86477	0.028928			-6.76871	0.590556	-5.28455	20.4612	6.59336	0							1.48416	-0.095818
-32.3947	2.27971	-32.3947	21.0283	-20.5085	0							2.97097	-0.088672			-31.0269	70.0076	-31.0268	20.5381	-19.5592	0							2.86636	0.030125			-6.76789	0.590131	-5.28291	20.4621	6.60159	0							1.48498	-0.095795
-32.3931	2.27764	-32.3931	21.0274	-20.5002	0							2.97262	-0.088698			-31.0253	70.008	-31.0252	20.5383	-19.5513	0							2.86795	0.0313			-6.76706	0.589732	-5.28126	20.463	6.60982	0							1.4858	-0.095773
-32.3914	2.27474	-32.3914	21.0263	-20.492	0							2.97427	-0.088725			-31.0237	70.0086	-31.0237	20.5385	-19.5433	0							2.86954	0.032911			-6.76624	0.589353	-5.27962	20.4638	6.61805	0							1.48663	-0.09575
-32.3898	2.27207	-32.3898	21.0252	-20.4838	0							2.97591	-0.088751			-31.0221	70.0094	-31.0221	20.5389	-19.5354	0							2.87112	0.034035			-6.76542	0.589022	-5.27797	20.4646	6.62628	0							1.48745	-0.095728
-32.3882	2.27064	-32.3882	21.0241	-20.4755	0							2.97756	-0.088777			-31.0205	70.0098	-31.0205	20.539	-19.5275	0							2.87271	0.034342			-6.7646	0.588706	-5.27632	20.4653	6.63451	0							1.48827	-0.095705
-32.3865	2.27045	-32.3865	21.0232	-20.4673	0							2.9792	-0.088803			-31.0189	70.0099	-31.0189	20.5391	-19.5195	0							2.8743	0.034331			-6.76377	0.588422	-5.27468	20.466	6.64274	0							1.48909	-0.095683
-32.3849	2.27032	-32.3849	21.0221	-20.4591	0							2.98085	-0.08883			-31.0173	70.0103	-31.0173	20.5394	-19.5116	0							2.87589	0.034386			-6.76295	0.588193	-5.27304	20.4666	6.65097	0							1.48992	-0.095683
-32.3832	2.26968	-32.3832	21.0211	-20.4509	0							2.98249	-0.088857			-31.0158	70.0113	-31.0157	20.5396	-19.5036	0							2.87748	0.034967			-6.76213	0.587976	-5.27139	20.4673	6.6592	0							1.49074	-0.095683
-32.3816	2.26862	-32.3816	21.0199	-20.4426	0							2.98414	-0.088884			-31.0142	70.0127	-31.0141	20.5398	-19.4957	0							2.87906	0.035388			-6.76131	0.587741	-5.26974	20.4681	6.66742	0							1.49156	-0.095683
-32.3799	2.2671	-32.3799	21.0188	-20.4344	0							2.98579	-0.088911			-31.0126	70.0142	-31.0125	20.54	-19.4878	0							2.88065	0.035002			-6.76048	0.5875	-5.2681	20.4689	6.67565	0							1.49239	-0.095683
-32.3783	2.26418	-32.3783	21.0177	-20.4262	0							2.98743	-0.088938			-31.011	70.0154	-31.011	20.5403	-19.4798	0							2.88224	0.035289			-6.75966	0.587274	-5.26645	20.4697	6.68388	0							1.49321	-0.095683
-32.3766	2.26154	-32.3766	21.0166	-20.4179	0							2.98908	-0.088965			-31.0094	70.0166	-31.0094	20.5404	-19.4719	0							2.88383	0.036547			-6.75884	0.587072	-5.26481	20.4704	6.69211	0							1.49403	-0.095683
-32.375	2.26074	-32.375	21.0153	-20.4097	0							2.99073	-0.088992			-31.0078	70.0176	-31.0078	20.5407	-19.4639	0							2.88542	0.037884			-6.75802	0.587091	-5.26316	20.4711	6.70034	0							1.49485	-0.095683
-32.3733	2.26027	-32.3733	21.0141	-20.4015	0							2.99237	-0.089019			-31.0062	70.0186	-31.0062	20.541	-19.456	0							2.887	0.038755			-6.75719	0.587508	-5.26152	20.4718	6.70857	0							1.49568	-0.095683
-32.3717	2.25939	-32.3717	21.0129	-20.3932	0							2.99402	-0.089046			-31.0046	70.0196	-31.0046	20.5411	-19.448	0							2.88859	0.040598			-6.75637	0.588253	-5.25987	20.4725	6.7168	0							1.4965	-0.095683
-32.3701	2.25844	-32.3701	21.0118	-20.385	0							2.99566	-0.089073			-31.003	70.0198	-31.003	20.5412	-19.4401	0							2.89018	0.043228			-6.75555	0.589186	-5.25823	20.4731	6.72503	0							1.49732	-0.095683
-32.3684	2.2583	-32.3684	21.0106	-20.3768	0							2.99731	-0.0891			-31.0015	70.0197	-31.0014	20.5415	-19.4322	0							2.89177	0.045824			-6.75472	0.59038	-5.25658	20.4737	6.73326	0							1.49814	-0.095661
-32.3668	2.25728	-32.3668	21.0094	-20.3685	0							2.99896	-0.089128			-30.9999	70.0196	-30.9998	20.5417	-19.4242	0							2.89336	0.047567			-6.7539	0.591255	-5.25493	20.4744	6.74149	0							1.49897	-0.095639
-32.3651	2.25592	-32.3651	21.0083	-20.3603	0							3.0006	-0.089156			-30.9983	70.0207	-30.9982	20.5419	-19.4163	0							2.89494	0.048528			-6.75308	0.591369	-5.25329	20.475	6.74972	0							1.49979	-0.095617
-32.3635	2.25453	-32.3635	21.0073	-20.3521	0							3.00225	-0.089183			-30.9967	70.0225	-30.9967	20.5419	-19.4083	0							2.89653	0.049276			-6.75226	0.5911	-5.25164	20.4758	6.75795	0							1.50061	-0.095595
-32.3618	2.25272	-32.3618	21.0062	-20.3439	0							3.00389	-0.089211			-30.9951	70.0242	-30.9951	20.5422	-19.4004	0							2.89812	0.05026			-6.75143	0.590787	-5.25	20.4766	6.76618	0							1.50143	-0.095573
-32.3602	2.25057	-32.3602	21.0052	-20.3356	0							3.00554	-0.089239			-30.9935	70.0256	-30.9935	20.5422	-19.3925	0							2.89971	0.051646			-6.75061	0.590429	-5.24835	20.4774	6.77441	0							1.50226	-0.095551
-32.3585	2.24898	-32.3585	21.0042	-20.3274	0							3.00719	-0.089266			-30.9919	70.0265	-30.9919	20.5423	-19.3845	0							2.9013	0.052994			-6.74979	0.590168	-5.24671	20.4782	6.78264	0							1.50308	-0.095529
-32.3569	2.24699	-32.3569	21.0031	-20.3192	0							3.00883	-0.089294			-30.9903	70.0275	-30.9903	20.5424	-19.3766	0							2.90288	0.053729			-6.74897	0.590176	-5.24506	20.4789	6.79087	0							1.5039	-0.095507
-32.3552	2.24482	-32.3552	21.0021	-20.3109	0							3.01048	-0.089322			-30.9888	70.0288	-30.9887	20.5426	-19.3686	0							2.90447	0.054152			-6.74814	0.590258	-5.24342	20.4795	6.7991	0							1.50473	-0.095485
-32.3536	2.24399	-32.3536	21.0011	-20.3027	0							3.01212	-0.089349			-30.9872	70.0305	-30.9871	20.5427	-19.3607	0							2.90606	0.055424			-6.74732	0.590133	-5.24177	20.4802	6.80733	0							1.50555	-0.095463
-32.3519	2.24402	-32.3519	21.0001	-20.2945	0							3.01377	-0.089349			-30.9856	70.0317	-30.9855	20.5428	-19.3528	0							2.90765	0.056688			-6.7465	0.589861	-5.24013	20.4807	6.81556	0							1.50637	-0.095463
-32.3503	2.24401	-32.3503	20.999	-20.2862	0							3.01541	-0.089349			-30.984	70.0325	-30.984	20.5429	-19.3448	0							2.90924	0.056707			-6.74567	0.58963	-5.23848	20.4813	6.82379	0							1.50719	-0.095463
-32.3487	2.24374	-32.3487	20.998	-20.278	0							3.01706	-0.089349			-30.9824	70.0336	-30.9824	20.5431	-19.3369	0							2.91082	0.056141			-6.74485	0.589518	-5.23684	20.4818	6.83202	0							1.50802	-0.095463
-32.347	2.24307	-32.347	20.9969	-20.2698	0							3.01871	-0.089349			-30.9808	70.0349	-30.9808	20.5434	-19.3289	0							2.91241	0.056087			-6.74403	0.589546	-5.23519	20.4825	6.84025	0							1.50884	-0.095463
-32.3454	2.24156	-32.3454	20.9958	-20.2615	0							3.02035	-0.089349			-30.9792	70.0362	-30.9792	20.5436	-19.321	0							2.914	0.056753			-6.74321	0.589914	-5.23355	20.483	6.84848	0							1.50966	-0.095463
-32.3437	2.23953	-32.3437	20.9948	-20.2533	0							3.022	-0.089349			-30.9776	70.0371	-30.9776	20.5437	-19.313	0							2.91559	0.056887			-6.74238	0.590361	-5.2319	20.4835	6.85671	0							1.51048	-0.095463
-32.3421	2.23776	-32.3421	20.9939	-20.2451	0							3.02364	-0.089349			-30.9761	70.0377	-30.976	20.5438	-19.3051	0							2.91717	0.056721			-6.74156	0.590648	-5.23025	20.484	6.86494	0							1.51131	-0.095463
-32.3404	2.23642	-32.3404	20.9928	-20.2368	0							3.02529	-0.089349			-30.9745	70.0379	-30.9744	20.544	-19.2972	0							2.91877	0.057252			-6.74074	0.590396	-5.22861	20.4846	6.87317	0							1.51213	-0.095463
-32.3388	2.23553	-32.3388	20.9918	-20.2286	0							3.02694	-0.089349			-30.9729	70.0376	-30.9728	20.5442	-19.2892	0							2.92035	0.057164			-6.73991	0.590076	-5.22696	20.4851	6.88139	0							1.51295	-0.095463
-32.3371	2.2357	-32.3371	20.9907	-20.2204	0							3.02858	-0.089349			-30.9713	70.037	-30.9713	20.5444	-19.2813	0							2.92194	0.056045			-6.73909	0.589629	-5.22532	20.4856	6.88962	0							1.51378	-0.095463
-32.3355	2.23613	-32.3355	20.9896	-20.2122	0							3.03023	-0.089378			-30.9697	70.0364	-30.9697	20.5447	-19.2733	0							2.92353	0.054488			-6.73827	0.5892	-5.22367	20.4862	6.89785	0							1.5146	-0.095442
-32.3338	2.23508	-32.3338	20.9885	-20.2039	0							3.03188	-0.089406			-30.9681	70.0358	-30.9681	20.5449	-19.2654	0							2.92512	0.052661			-6.73745	0.588889	-5.22203	20.4865	6.90608	0							1.51542	-0.095421
-32.3322	2.2332	-32.3322	20.9873	-20.1957	0							3.03352	-0.089434			-30.9665	70.0362	-30.9665	20.5451	-19.2575	0							2.9267	0.050649			-6.73663	0.588728	-5.22038	20.4868	6.91431	0							1.51624	-0.095399
-32.3305	2.23203	-32.3305	20.9862	-20.1875	0							3.03517	-0.089463			-30.9649	70.0369	-30.9649	20.5452	-19.2495	0							2.92829	0.04965			-6.7358	0.588424	-5.21874	20.4871	6.92254	0							1.51707	-0.095378
-32.3289	2.23145	-32.3289	20.9851	-20.1792	0							3.03681	-0.089491			-30.9633	70.0372	-30.9633	20.5454	-19.2416	0							2.92988	0.049204			-6.73498	0.588035	-5.21709	20.4874	6.93077	0							1.51789	-0.095357
-32.3273	2.23077	-32.3273	20.9841	-20.171	0							3.03846	-0.08952			-30.9618	70.0371	-30.9617	20.5456	-19.2336	0							2.93147	0.048501			-6.73416	0.587715	-5.21545	20.4877	6.939	0							1.51871	-0.095335
-32.3256	2.23053	-32.3256	20.9831	-20.1628	0							3.0401	-0.089548			-30.9602	70.0373	-30.9601	20.5458	-19.2257	0							2.93306	0.047619			-6.73333	0.587818	-5.2138	20.4881	6.94723	0							1.51953	-0.095314
-32.324	2.23075	-32.324	20.982	-20.1545	0							3.04175	-0.089576			-30.9586	70.0375	-30.9585	20.546	-19.2178	0							2.93464	0.046829			-6.73251	0.588321	-5.21215	20.4885	6.95546	0							1.52036	-0.095292
-32.3223	2.23069	-32.3223	20.9809	-20.1463	0							3.0434	-0.089605			-30.957	70.037	-30.957	20.5461	-19.2098	0							2.93623	0.045655			-6.73169	0.589065	-5.21051	20.4887	6.96369	0							1.52118	-0.095271
-32.3207	2.2306	-32.3207	20.9799	-20.1381	0							3.04504	-0.089633			-30.9554	70.0355	-30.9554	20.5462	-19.2019	0							2.93782	0.043943			-6.73086	0.58984	-5.20886	20.4889	6.97192	0							1.522	-0.09525
-32.319	2.23039	-32.319	20.9788	-20.1298	0							3.04669	-0.089662			-30.9538	70.0343	-30.9538	20.5463	-19.1939	0							2.93941	0.041961			-6.73004	0.590586	-5.20722	20.4893	6.98015	0							1.52282	-0.095229
-32.3174	2.22953	-32.3174	20.9777	-20.1216	0							3.04834	-0.089691			-30.9522	70.0335	-30.9522	20.5464	-19.186	0							2.941	0.040484			-6.72922	0.591096	-5.20557	20.4897	6.98838	0							1.52365	-0.095208
-32.3157	2.22751	-32.3157	20.9767	-20.1134	0							3.04998	-0.089721			-30.9506	70.0336	-30.9506	20.5465	-19.178	0							2.94258	0.041041			-6.7284	0.591503	-5.20393	20.49	6.99661	0							1.52447	-0.095187
-32.3141	2.22472	-32.3141	20.9758	-20.1051	0							3.05163	-0.08975			-30.9491	70.0342	-30.949	20.5466	-19.1701	0							2.94417	0.041563			-6.72757	0.5917	-5.20228	20.4902	7.00484	0							1.52529	-0.095166
-32.3124	2.22192	-32.3124	20.9748	-20.0969	0							3.05327	-0.089779			-30.9475	70.0347	-30.9474	20.5467	-19.1622	0							2.94576	0.040484			-6.72675	0.591897	-5.20064	20.4904	7.01307	0							1.52612	-0.095146
-32.3108	2.2192	-32.3108	20.9738	-20.0887	0							3.05492	-0.089808			-30.9459	70.035	-30.9458	20.5468	-19.1542	0							2.94735	0.039727			-6.72593	0.592084	-5.19899	20.4907	7.0213	0							1.52694	-0.095125
-32.3092	2.21689	-32.3092	20.9727	-20.0805	0							3.05656	-0.089837			-30.9443	70.0358	-30.9443	20.5468	-19.1463	0							2.94894	0.040073			-6.72511	0.59224	-5.19735	20.4909	7.02953	0							1.52776	-0.095104
-32.3075	2.21507	-32.3075	20.9717	-20.0722	0							3.05821	-0.089866			-30.9427	70.0364	-30.9427	20.5469	-19.1383	0							2.95052	0.041014			-6.72428	0.592379	-5.1957	20.4912	7.03776	0							1.52858	-0.095083
-32.3059	2.21362	-32.3059	20.9707	-20.064	0							3.05986	-0.089895			-30.9411	70.0366	-30.9411	20.547	-19.1304	0							2.95211	0.041259			-6.72346	0.592483	-5.19405	20.4915	7.04599	0							1.52941	-0.095062
-32.3042	2.21201	-32.3042	20.9697	-20.0558	0							3.0615	-0.089925			-30.9395	70.0368	-30.9395	20.5471	-19.1225	0							2.9537	0.039942			-6.72264	0.592585	-5.19241	20.4919	7.05422	0							1.53023	-0.095041
-32.3026	2.20978	-32.3026	20.9688	-20.0475	0							3.06315	-0.089954			-30.9379	70.0373	-30.9379	20.5471	-19.1145	0							2.95529	0.038744			-6.72182	0.592645	-5.19076	20.4922	7.06245	0							1.53105	-0.095041
-32.3009	2.20776	-32.3009	20.9677	-20.0393	0							3.06479	-0.089984			-30.9364	70.0379	-30.9363	20.5471	-19.1066	0							2.95688	0.038037			-6.72099	0.592649	-5.18912	20.4925	7.07068	0							1.53188	-0.095041
-32.2993	2.20637	-32.2993	20.9667	-20.0311	0							3.06644	-0.090014			-30.9348	70.0382	-30.9347	20.5472	-19.0986	0							2.95847	0.038387			-6.72017	0.592758	-5.18747	20.4928	7.0789	0							1.5327	-0.095041
-32.2976	2.20526	-32.2976	20.9658	-20.0228	0							3.06808	-0.090044			-30.9332	70.0386	-30.9331	20.5473	-19.0907	0							2.96005	0.039456			-6.71935	0.592976	-5.18583	20.4931	7.08713	0							1.53352	-0.095041
-32.296	2.20335	-32.296	20.9649	-20.0146	0							3.06973	-0.090074			-30.9316	70.0394	-30.9316	20.5474	-19.0827	0							2.96164	0.040678			-6.71852	0.593192	-5.18418	20.4933	7.09537	0							1.53434	-0.095041
-32.2943	2.20031	-32.2943	20.9639	-20.0064	0							3.07138	-0.090104			-30.93	70.0403	-30.93	20.5474	-19.0748	0							2.96323	0.041576			-6.7177	0.593386	-5.18254	20.4935	7.10359	0							1.53516	-0.095041
-32.2927	2.19794	-32.2927	20.9629	-19.9981	0							3.07302	-0.090134			-30.9284	70.0413	-30.9284	20.5476	-19.0669	0							2.96482	0.041121			-6.71688	0.593571	-5.18089	20.4937	7.11182	0							1.53599	-0.095041
-32.291	2.19566	-32.291	20.9619	-19.9899	0							3.07467	-0.090164			-30.9268	70.042	-30.9268	20.5477	-19.0589	0							2.9664	0.039318			-6.71606	0.593772	-5.17925	20.494	7.12005	0							1.53681	-0.095041
[truncated: 39,925 more rows]

[truncated: 2 more sheets: Fig. 8a , Fig. 8b ]
